# Supplementary material for: Integrated multi-omics reveals the molecular mechanisms underlying efficient phosphorus use under phosphate deficiency in elephant grass (Pennisetum purpureum)
Source: Front Plant Sci. 2022 Dec 23;13:1069191. doi: 10.3389/fpls.2022.1069191 (PMC9817030; doi:10.3389/fpls.2022.1069191)
Supplement: Supplementary file 2 [file Table_1.xlsx]

## Sheet: Supplementary Table S1
Supplementary Table S1. The sequencing data statistics of full-length transcriptome in elephant grass (Pennisetum purpureum).
SMRT sequencing	Elephant grass
Subreads base (G)	13.53
Subreads number	8320312
Max subreads length (bp)	124410
Average subreads length (bp)	1625.92
Subreads N50 (bp)	2318
Number of insert reads	457063
Average insert reads length (bp)	2298
Number of FLNC reads	179691
Average FLNC read length (bp)	2051
Total number of transcripts	93953
Total number of unigenes	88715
FLNC: full-length non-chimeric.

## Sheet: Supplementary Table S2
Supplementary Table S2. The sequencing data statistics of comparative transcriptome for elephant grass under Pi starvation stress.
Tissue	Condition	Sample name	Replicate	Clean reads	Clean bases (bp)	Q30	GC content
Leaf	High Pi supply (600 μM KH2PO4)	HPL1	1	42610328	6325888409	0.9865	0.53
		HPL2	2	66382798	9954153089	0.9821	0.55
		HPL3	3	54636478	8192225234	0.9838	0.54
	Low Pi supply (0 μM KH2PO4)	LPL1	1	47700484	7152506606	0.9782	0.55
		LPL2	2	71281298	10689018103	0.9794	0.54
		LPL3	3	74617014	11188332038	0.9761	0.54
Root	High Pi supply (600 μM KH2PO4)	HPR1	1	43336892	6499513066	0.9664	0.56
		HPR2	2	39974444	5995522714	0.9621	0.55
		HPR3	3	37330178	5598334846	0.9653	0.56
	Low Pi supply (0 μM KH2PO4)	LPR1	1	45335460	6798967014	0.9669	0.56
		LPR2	2	43596416	6537933692	0.9681	0.56
		LPR3	3	46335178	6948972474	0.9681	0.56
Pi: inorganic phosphate.

## Sheet: Supplementary Table S3
Supplementary Table S3. The function annotation statistics of all expressed unigenes from comparative transcriptome in elephant grass leaves and roots.
Database	Annotated unigenes	Ratio (%)
Nr	50135	93.5442
Nt	49005	91.4358
Swiss-Prot	39098	72.9508
KEGG	40343	75.2738
KOG	40157	74.9268
Pfam	42542	79.3768
GO	32761	61.127
Annotated in ≥ one Database	51885	96.8094
Annotated in all Databases	23038	42.9854
All unigenes	53595	100
Nr: NCBI non-redundant protein sequences, https://ftp.ncbi.nlm.nih.gov/blast/db/FASTA/nr.gz
Nt: NCBI non-redundant nucleotide sequences, https://ftp.ncbi.nlm.nih.gov/blast/db/FASTA/nt.gz
Swiss-Prot: A manually annotated and reviewed protein sequence database, https://ftp.ncbi.nlm.nih.gov/blast/db/FASTA/swissprot.gz
KEGG: Kyoto Encyclopedia of Genes and Genomes, https://www.genome.jp/kegg/
KOG: Clusters of orthologous groups for eukaryotic complete genomes, http://www.ncbi.nlm.nih.gov/KOG
Pfam: The Protein Family, http://pfam.xfam.org
GO: Gene Ontology, http://geneontology.org

## Sheet: Supplementary Table S4
Supplementary Table S4. The expression level and annotation of all 53,595 unigenes in leaves and roots of elephant grass.
Gene ID	HPL1	HPL2	HPL3	LPL1	LPL2	LPL3	HPR1	HPR2	HPR3	LPR1	LPR2	LPR3	Nr	Nt	Swissprot	KEGG	KOG	Pfam	GO
Isoform00134	3.8	2.62	6.81	0	0.99	0.45	15670.2	26370.7	19492.1	9358.12	6135.43	11625.1	KQJ87225.1/1.3e-27/hypothetical protein BRADI_4g09880 [Brachypodium distachyon]	AK363139.1/0.0/AK363139.1 Hordeum vulgare subsp. vulgare mRNA for predicted protein, complete cds, clone: NIASHv2013A15	NA	NA	NA	NA	NA
Isoform03047	3688.11	3520.44	2279.77	5250.6	4529.11	7530.15	15349.3	17642	13367	10505.5	7028.76	12285.8	PAN43820.1/1.6e-32/hypothetical protein PAHAL_H00113 [Panicum hallii]	KJ504373.1/0.0/KJ504373.1 Saccharum hybrid cultivar ROC20 metallothionein type 1 (MT) mRNA, complete cds	sp|Q10N03|MT1B_ORYSJ/4.3e-30/Metallothionein-like protein 1B OS=Oryza sativa subsp. japonica GN=MT1B PE=2 SV=1	NA	At5g02380/6.0e-14/[P] KOG4738 Predicted metallothionein	NA	NA
Isoform07358	2.15	3.28	7.28	0	2.57	0	12468.5	15523.4	16454.8	14365.5	9840.05	15075.5	XP_004963108.1/2.9e-76/PREDICTED: BURP domain-containing protein 13-like [Setaria italica] >KQL17095.1 hypothetical protein SETIT_022703mg [Setaria italica]	NA	sp|Q7F8U7|BURPD_ORYSJ/4.1e-43/BURP domain-containing protein 13 OS=Oryza sativa subsp. japonica GN=BURP13 PE=1 SV=1	smo:SELMODRAFT_440226/1.7e-12/hypothetical protein; K06699 proteasome activator subunit 4	NA	Isoform07358/2.5e-57/BURP domain	NA
Isoform05025	13047	43425.6	1562.25	1145.23	1691.01	946.15	10490.6	34395.5	19121	16972.3	11060.6	39149	XP_012702825.1/1.2e-37/PREDICTED: uncharacterized protein LOC105914727 [Setaria italica] >XP_012702826.1 PREDICTED: uncharacterized protein LOC105914728 [Setaria italica]	LT593966.1/0.0/LT593966.1 Brachiaria fragrans genomic DNA containing ETS-18S-ITS1-5.8S-ITS2-26S region, specimen voucher H. Perrier de la Bathie 11217 (P)	NA	han:110926720/5.8e-13/uncharacterized protein LOC110926720; K22020 mucin-19	NA	NA	NA
Isoform54696	0	0	0	0	0	0	9440.23	6741.2	7329.17	7349.17	12039.3	5120.88	AQK45743.1/2.6e-60/extensin-like protein [Zea mays]	EU971832.1/0.0/EU971832.1 Zea mays clone 371243 cortical cell-delineating protein precursor, mRNA, complete cds	sp|P14009|14KD_DAUCA/4.0e-37/14 kDa proline-rich protein DC2.15 OS=Daucus carota PE=2 SV=1	bvg:104906049/1.2e-17/ubiquitin carboxyl-terminal hydrolase 36; K11855 ubiquitin carboxyl-terminal hydrolase 36/42 [EC:3.4.19.12]	At4g12520/7.2e-37/[R] LSE0121 A AAI domain	Isoform54696/1.1e-30/Hydrophobic seed protein	NA
Isoform12231	2921.86	2692.14	2214.95	6004.99	4892.82	8728.98	8511.05	10692.6	9209.37	4005.52	2704.31	4271.83	PAN43820.1/3.9e-32/hypothetical protein PAHAL_H00113 [Panicum hallii]	KJ504373.1/0.0/KJ504373.1 Saccharum hybrid cultivar ROC20 metallothionein type 1 (MT) mRNA, complete cds	sp|Q10N03|MT1B_ORYSJ/4.6e-30/Metallothionein-like protein 1B OS=Oryza sativa subsp. japonica GN=MT1B PE=2 SV=1	NA	At5g02380/3.8e-14/[P] KOG4738 Predicted metallothionein	NA	NA
Isoform07630	41.03	16.83	44.62	101.06	123.14	109.63	8092.06	8620.62	10159.4	9349.02	6049.77	9537.5	PAN16857.1/3.5e-62/hypothetical protein PAHAL_C01058 [Panicum hallii]	XM_002450283.2/0.0/XM_002450283.2 PREDICTED: Sorghum bicolor cortical cell-delineating protein (LOC8070668), mRNA	sp|Q01595|CCDP_MAIZE/1.3e-40/Cortical cell-delineating protein OS=Zea mays PE=2 SV=1	bvg:104906049/5.7e-17/ubiquitin carboxyl-terminal hydrolase 36; K11855 ubiquitin carboxyl-terminal hydrolase 36/42 [EC:3.4.19.12]	At1g12090/1.1e-26/[R] LSE0121 A AAI domain	Isoform07630/6.9e-26/Hydrophobic seed protein	NA
Isoform02054	1739.33	1405.25	1242.99	2580.5	2512.82	4614.61	6590.66	10335.1	8660.03	3394.99	2334.13	4141.98	PAN43820.1/4.7e-32/hypothetical protein PAHAL_H00113 [Panicum hallii]	KJ504373.1/0.0/KJ504373.1 Saccharum hybrid cultivar ROC20 metallothionein type 1 (MT) mRNA, complete cds	sp|Q10N03|MT1B_ORYSJ/2.5e-30/Metallothionein-like protein 1B OS=Oryza sativa subsp. japonica GN=MT1B PE=2 SV=1	NA	At5g02380/1.3e-13/[P] KOG4738 Predicted metallothionein	NA	NA
Isoform09508	0	0	17.76	1.84	0.16	0	4996.05	4573.53	5459.46	6550.35	4182.4	7063.02	XP_004952671.1/4.0e-68/PREDICTED: cortical cell-delineating protein-like [Setaria italica] >KQL29925.1 hypothetical protein SETIT_018682mg [Setaria italica]	FP092191.1/0.0/FP092191.1 Phyllostachys edulis cDNA clone: bphylf002d20, full insert sequence	sp|Q01595|CCDP_MAIZE/1.8e-41/Cortical cell-delineating protein OS=Zea mays PE=2 SV=1	bvg:104906049/3.7e-18/ubiquitin carboxyl-terminal hydrolase 36; K11855 ubiquitin carboxyl-terminal hydrolase 36/42 [EC:3.4.19.12]	At1g12090/7.6e-30/[R] LSE0121 A AAI domain	Isoform09508/4.4e-26/Hydrophobic seed protein	NA
Isoform77519	9004.85	9747.44	13662.8	13549.1	9790.73	13387.1	4611.88	5815.87	5269.63	5488.7	6229.39	4855.51	XP_004963286.1/5.9e-45/PREDICTED: glycine-rich RNA-binding protein 1-like [Setaria italica]	XM_004963229.1/0.0/XM_004963229.1 PREDICTED: Setaria italica glycine-rich RNA-binding protein 1-like (LOC101770936), mRNA	sp|P10979|GRPA_MAIZE/1.5e-37/Glycine-rich RNA-binding, abscisic acid-inducible protein OS=Zea mays GN=RAB15 PE=1 SV=1	gmx:100305467/2.0e-34/uncharacterized LOC100305467; K13195 cold-inducible RNA-binding protein	At2g21660/3.0e-36/[R] KOG0118 FOG: RRM domain	Isoform77519/3.8e-21/RNA recognition motif. (a.k.a. RRM, RBD, or RNP domain)	NA
Isoform03100	1.2	0	0	0	1.2	0	4250.67	4701.48	4597.31	2487.66	1794.19	2787.19	KQJ87225.1/1.6e-27/hypothetical protein BRADI_4g09880 [Brachypodium distachyon]	AK251239.1/0.0/AK251239.1 Hordeum vulgare subsp. vulgare cDNA clone: FLbaf109g12, mRNA sequence	NA	NA	NA	NA	NA
Isoform00586	940.09	1394.33	997.56	2095.59	1340.42	1512.41	4093.77	3015.94	3753.61	3493.62	3523.37	3775.51	KQK98905.1/1.4e-29/hypothetical protein SETIT_011530mg [Setaria italica]	XM_002448481.2/0.0/XM_002448481.2 PREDICTED: Sorghum bicolor cysteine-rich and transmembrane domain-containing protein A (LOC8063971), mRNA	sp|Q8S8M0|WIH2_ARATH/5.9e-12/Cysteine-rich and transmembrane domain-containing protein WIH2 OS=Arabidopsis thaliana GN=WIH2 PE=1 SV=1	NA	NA	Isoform00586/7.8e-08/Cysteine-rich TM module stress tolerance	biological_process:GO:0003006//developmental process involved in reproduction;cellular_component:GO:0005886//plasma membrane;
Isoform05484	0	6.48	0	0	0	0	3276.41	3196.25	3107.48	1275.35	882.47	1650.05	NA	XM_015789700.1/0.0/XM_015789700.1 PREDICTED: Oryza sativa Japonica Group uncharacterized LOC4343053 (LOC4343053), mRNA	NA	NA	NA	NA	NA
Isoform12763	0	0	0	0	0	0	3204.39	1960.7	2940.27	2484.37	2450.13	2293.05	OEL17729.1/2.8e-53/14 kDa proline-rich protein DC2.15 [Dichanthelium oligosanthes]	XM_008647810.2/0.0/XM_008647810.2 PREDICTED: Zea mays cortical cell-delineating protein-like (LOC103627516), mRNA	sp|P14009|14KD_DAUCA/9.8e-35/14 kDa proline-rich protein DC2.15 OS=Daucus carota PE=2 SV=1	bvg:104906049/8.2e-18/ubiquitin carboxyl-terminal hydrolase 36; K11855 ubiquitin carboxyl-terminal hydrolase 36/42 [EC:3.4.19.12]	At4g12520/1.8e-34/[R] LSE0121 A AAI domain	Isoform12763/2.6/Spt5 transcription elongation factor, acidic N-terminal	NA
Isoform13225	0	0	0	0	0.17	0	3193.07	2209.14	2791.69	1396.33	2953.96	1016.29	PAN24641.1/3.4e-64/hypothetical protein PAHAL_D02063 [Panicum hallii]	XM_021462955.1/0.0/XM_021462955.1 PREDICTED: Sorghum bicolor uncharacterized LOC110436291 (LOC110436291), mRNA	NA	NA	NA	Isoform13225/2.4e-21/Dirigent-like protein	NA
Isoform02608	0	0	0	0	0	0	3152.98	1928.32	2216.31	1976.21	3238.44	1402.67	AQK45743.1/2.2e-18/extensin-like protein [Zea mays]	AY105972.1/0.0/AY105972.1 Zea mays PCO122221 mRNA sequence	sp|P14009|14KD_DAUCA/7.1e-14/14 kDa proline-rich protein DC2.15 OS=Daucus carota PE=2 SV=1	bvg:104906049/7.1e-06/ubiquitin carboxyl-terminal hydrolase 36; K11855 ubiquitin carboxyl-terminal hydrolase 36/42 [EC:3.4.19.12]	At5g46900/2.3e-15/[R] LSE0121 A AAI domain	NA	NA
Isoform09661	0	0	0	2.21	1.69	2.19	3018.86	2341.86	3488.31	3288.87	3400.78	2945.01	XP_004983715.1/1.5e-65/PREDICTED: cortical cell-delineating protein-like [Setaria italica] >KQK90001.1 hypothetical protein SETIT_038019mg [Setaria italica]	XM_008661739.2/0.0/XM_008661739.2 PREDICTED: Zea mays cortical cell-delineating protein-like (LOC103638952), mRNA	sp|Q01595|CCDP_MAIZE/4.3e-57/Cortical cell-delineating protein OS=Zea mays PE=2 SV=1	bvg:104906049/5.7e-17/ubiquitin carboxyl-terminal hydrolase 36; K11855 ubiquitin carboxyl-terminal hydrolase 36/42 [EC:3.4.19.12]	At1g12090/5.8e-28/[R] LSE0121 A AAI domain	Isoform09661/2.5e-26/Hydrophobic seed protein	NA
Isoform04104	59.11	119.39	62.29	43.03	105.66	15.03	2987.84	2904.44	1986.68	2050.66	1728.07	1828.88	XP_004960517.1/5.7e-41/PREDICTED: metallothionein-like protein 2C [Setaria italica]	AB333803.1/0.0/AB333803.1 Digitaria ciliaris DcMT1 mRNA for metallothionein-like protein, complete cds	sp|A3AZ88|MT2C_ORYSJ/1.4e-28/Metallothionein-like protein 2C OS=Oryza sativa subsp. japonica GN=MT2C PE=2 SV=1	NA	At3g09390/6.1e-14/[P] KOG4738 Predicted metallothionein	Isoform04104/0.44/60s Acidic ribosomal protein	NA
Isoform64966	6085.94	15283.7	1770.41	1203.83	1496.22	1243.78	2968.05	10241	7628.85	10471.4	5522.25	25115.4	KRH17802.1/4.0e-35/hypothetical protein GLYMA_13G0171005, partial [Glycine max]	XR_002448966.1/0.0/XR_002448966.1 PREDICTED: Sorghum bicolor uncharacterized LOC110431527 (LOC110431527), ncRNA	NA	han:110926720/9.6e-18/uncharacterized protein LOC110926720; K22020 mucin-19	NA	NA	NA
Isoform05775	1.5	0	0	0	5.92	0	2930	6870.7	2595.57	1218.55	1058.09	2356.2	XP_021301546.1/5.8e-17/BURP domain-containing protein 3 [Sorghum bicolor] >KXG23907.1 hypothetical protein SORBI_3008G157500 [Sorghum bicolor]	NA	sp|Q70KG3|RAF1B_WHEAT/4.7e-11/Protein RAFTIN 1B OS=Triticum aestivum GN=RAFTIN1B PE=1 SV=1	NA	NA	NA	NA
Isoform07684	2236.31	8669.87	624.21	445.34	368.95	307.59	2750.93	7887.13	4177.05	3772.45	2535.13	8103.84	KRH17812.1/7.6e-52/hypothetical protein GLYMA_13G0180002, partial [Glycine max]	KX768769.1/0.0/KX768769.1 Alloteropsis semialata isolate Asem3 26S-18S ribosomal RNA intergenic spacer, partial sequence; 18S ribosomal RNA gene, internal transcribed spacer 1, 5.8S ribosomal RNA gene, and internal transcribed spacer 2, complete sequence; and 26S ribosomal RNA gene, partial sequence	NA	han:110926720/2.2e-24/uncharacterized protein LOC110926720; K22020 mucin-19	Hs8923828/8.2e-09/[F] LSE2852 H Membrane nucleoside transporter	NA	NA
Isoform00063	0	0	0	0	0	0	2651.72	0	3379.24	4065.78	4187.11	2812.31	OEL17729.1/2.4e-53/14 kDa proline-rich protein DC2.15 [Dichanthelium oligosanthes]	XM_008647810.2/0.0/XM_008647810.2 PREDICTED: Zea mays cortical cell-delineating protein-like (LOC103627516), mRNA	sp|P14009|14KD_DAUCA/8.3e-35/14 kDa proline-rich protein DC2.15 OS=Daucus carota PE=2 SV=1	bvg:104906049/7.0e-18/ubiquitin carboxyl-terminal hydrolase 36; K11855 ubiquitin carboxyl-terminal hydrolase 36/42 [EC:3.4.19.12]	At4g12520/1.5e-34/[R] LSE0121 A AAI domain	Isoform00063/1/Spt5 transcription elongation factor, acidic N-terminal	NA
Isoform60599	0	0	0	0	0	0	2642.4	1417.54	2254.93	2221.06	2920.33	1677.26	PAN39489.1/6.0e-66/hypothetical protein PAHAL_G01865 [Panicum hallii]	XM_002446869.2/0.0/XM_002446869.2 PREDICTED: Sorghum bicolor 14 kDa proline-rich protein DC2.15 (LOC8083379), mRNA	sp|P14009|14KD_DAUCA/1.9e-37/14 kDa proline-rich protein DC2.15 OS=Daucus carota PE=2 SV=1	bvg:104906049/1.3e-17/ubiquitin carboxyl-terminal hydrolase 36; K11855 ubiquitin carboxyl-terminal hydrolase 36/42 [EC:3.4.19.12]	At1g12090/7.0e-38/[R] LSE0121 A AAI domain	Isoform60599/0.041/Domain of unknown function (DUF4616)	NA
Isoform79765	0	0	0	0	0	0	2559.46	1480.24	2023.22	2049.04	3259.02	1652.66	PAN39489.1/5.2e-66/hypothetical protein PAHAL_G01865 [Panicum hallii]	NM_001159092.1/0.0/NM_001159092.1 Zea mays cortical cell-delineating protein (LOC100286204), mRNA >EU976134.1 Zea mays clone 645665 cortical cell-delineating protein precursor, mRNA, complete cds	sp|P14009|14KD_DAUCA/1.7e-37/14 kDa proline-rich protein DC2.15 OS=Daucus carota PE=2 SV=1	bvg:104906049/1.1e-17/ubiquitin carboxyl-terminal hydrolase 36; K11855 ubiquitin carboxyl-terminal hydrolase 36/42 [EC:3.4.19.12]	At1g12090/6.1e-38/[R] LSE0121 A AAI domain	Isoform79765/0.027/Domain of unknown function (DUF4616)	NA
Isoform14904	7.98	4.65	8.96	12.02	16.01	10.4	2515.82	2390.52	2977.72	2352.47	2229.9	1372.44	XP_004953349.1/2.1e-130/PREDICTED: aquaporin TIP2-1 [Setaria italica] >KQL30800.1 hypothetical protein SETIT_018184mg [Setaria italica]	XM_002452763.2/0.0/XM_002452763.2 PREDICTED: Sorghum bicolor aquaporin TIP2-1 (LOC8076232), mRNA	sp|Q9ATL9|TIP21_MAIZE/3.6e-127/Aquaporin TIP2-1 OS=Zea mays GN=TIP2-1 PE=2 SV=1	sita:101753148/3.1e-131/aquaporin TIP2-1; K09873 aquaporin TIP	At5g47450/4.2e-102/[G] KOG0223 Aquaporin (major intrinsic protein family)	Isoform14904/1.3e-74/Major intrinsic protein	cellular_component:GO:0016021//integral component of membrane;GO:0032586//protein storage vacuole membrane;molecular_function:GO:0005215//transporter activity;
Isoform11437	0	0	0	0	0	0	2462.51	1051.52	1256.8	1132.26	2940.22	1158.1	KQK98394.1/1.1e-69/hypothetical protein SETIT_011112mg [Setaria italica]	XM_002446869.2/0.0/XM_002446869.2 PREDICTED: Sorghum bicolor 14 kDa proline-rich protein DC2.15 (LOC8083379), mRNA	sp|P14009|14KD_DAUCA/3.4e-36/14 kDa proline-rich protein DC2.15 OS=Daucus carota PE=2 SV=1	bvg:104906049/4.1e-18/ubiquitin carboxyl-terminal hydrolase 36; K11855 ubiquitin carboxyl-terminal hydrolase 36/42 [EC:3.4.19.12]	At5g46900/3.4e-34/[R] LSE0121 A AAI domain	Isoform11437/1.6e-30/Hydrophobic seed protein	NA
Isoform04145	452.5	410.62	358.32	392.09	362.59	295.57	2456.28	2253.5	2400.38	1721.48	1525.2	1654.51	XP_004960412.1/2.3e-240/PREDICTED: S-adenosylmethionine synthase 1 [Setaria italica] >KQL13244.1 hypothetical protein SETIT_022004mg [Setaria italica]	KJ577596.1/0.0/KJ577596.1 Saccharum hybrid cultivar ROC22 S-adenosylmethionine synthetase (SAMS) mRNA, complete cds	sp|Q0DKY4|METK1_ORYSJ/6.2e-230/S-adenosylmethionine synthase 1 OS=Oryza sativa subsp. japonica GN=SAM1 PE=2 SV=1	sita:101764969/3.4e-241/S-adenosylmethionine synthase 1; K00789 S-adenosylmethionine synthetase [EC:2.5.1.6]	At1g02500/5.3e-216/[H] KOG1506 S-adenosylmethionine synthetase	Isoform04145/4.2e-63/S-adenosylmethionine synthetase, C-terminal domain	biological_process:GO:0006730//one-carbon metabolic process;GO:0006556//S-adenosylmethionine biosynthetic process;molecular_function:GO:0046872//metal ion binding;GO:0005524//ATP binding;GO:0004478//methionine adenosyltransferase activity;
Isoform04127	9.35	7.14	31.65	6.87	1.92	3.28	2362.67	3150.4	2469.26	1633.21	1082.87	2067.2	KQK96362.1/8.6e-33/hypothetical protein SETIT_011456mg [Setaria italica]	XR_215471.2/0.0/XR_215471.2 PREDICTED: Setaria italica uncharacterized LOC101782068 (LOC101782068), ncRNA	sp|P01053|ICI2_HORVU/1.3e-09/Subtilisin-chymotrypsin inhibitor-2A OS=Hordeum vulgare PE=1 SV=2	NA	NA	NA	NA
Isoform55788	1182.12	6369.03	658.46	346.14	263.7	243.58	2234.45	4854.52	3893.23	3604.32	2198.88	7334.28	KRH17852.1/2.1e-102/hypothetical protein GLYMA_13G021700, partial [Glycine max]	KT281164.1/0.0/KT281164.1 Alloteropsis semialata isolate BL 26S-18S ribosomal RNA intergenic spacer, partial sequence; 18S ribosomal RNA gene, internal transcribed spacer 1, 5.8S ribosomal RNA gene, and internal transcribed spacer 2, complete sequence; and 26S ribosomal RNA gene, partial sequence	NA	NA	NA	NA	NA
Isoform11179	8.04	5.1	1.39	5.8	17.19	17.59	2168.58	1878.14	2300.99	1852.19	1942.48	1139.61	XP_004953349.1/3.3e-129/PREDICTED: aquaporin TIP2-1 [Setaria italica] >KQL30800.1 hypothetical protein SETIT_018184mg [Setaria italica]	XM_002452763.2/0.0/XM_002452763.2 PREDICTED: Sorghum bicolor aquaporin TIP2-1 (LOC8076232), mRNA	sp|Q9ATL9|TIP21_MAIZE/5.6e-126/Aquaporin TIP2-1 OS=Zea mays GN=TIP2-1 PE=2 SV=1	sita:101753148/4.8e-130/aquaporin TIP2-1; K09873 aquaporin TIP	At5g47450/7.7e-102/[G] KOG0223 Aquaporin (major intrinsic protein family)	Isoform11179/2.9e-74/Major intrinsic protein	cellular_component:GO:0016021//integral component of membrane;GO:0032586//protein storage vacuole membrane;molecular_function:GO:0005215//transporter activity;
Isoform12688	234.1	204.39	149.13	237.2	201.89	231.13	2126.88	1745.55	1857.07	1560.04	1346.42	1357.02	XP_004960412.1/7.8e-241/PREDICTED: S-adenosylmethionine synthase 1 [Setaria italica] >KQL13244.1 hypothetical protein SETIT_022004mg [Setaria italica]	KJ577596.1/0.0/KJ577596.1 Saccharum hybrid cultivar ROC22 S-adenosylmethionine synthetase (SAMS) mRNA, complete cds	sp|Q0DKY4|METK1_ORYSJ/4.6e-230/S-adenosylmethionine synthase 1 OS=Oryza sativa subsp. japonica GN=SAM1 PE=2 SV=1	sita:101764969/1.2e-241/S-adenosylmethionine synthase 1; K00789 S-adenosylmethionine synthetase [EC:2.5.1.6]	At1g02500/5.2e-216/[H] KOG1506 S-adenosylmethionine synthetase	Isoform12688/3e-63/S-adenosylmethionine synthetase, C-terminal domain	biological_process:GO:0006730//one-carbon metabolic process;GO:0006556//S-adenosylmethionine biosynthetic process;molecular_function:GO:0046872//metal ion binding;GO:0005524//ATP binding;GO:0004478//methionine adenosyltransferase activity;
Isoform09874	0	0	0	0	0	0	2019.37	917.63	1216.43	1155.51	1551.59	1089.78	NA	NA	NA	NA	NA	NA	NA
Isoform01170	0	0	0	0	0	0	1965.92	1134.19	1588.65	756.19	1750.18	494.96	PAN24641.1/8.8e-69/hypothetical protein PAHAL_D02063 [Panicum hallii]	XM_021462955.1/0.0/XM_021462955.1 PREDICTED: Sorghum bicolor uncharacterized LOC110436291 (LOC110436291), mRNA	NA	NA	NA	NA	NA
Isoform02051	1780.42	1835.25	1379.34	2269.53	1784.69	1927.9	1950.51	2096.25	1586.09	1292.28	1718.56	1178.43	KQK95724.1/2.1e-94/hypothetical protein SETIT_026771mg [Setaria italica] >KQK95725.1 hypothetical protein SETIT_026771mg [Setaria italica]	D12626.1/0.0/D12626.1 Oryza sativa Japonica Group mRNA for 21kd polypeptide, complete cds	sp|P35681|TCTP_ORYSJ/8.5e-88/Translationally-controlled tumor protein homolog OS=Oryza sativa subsp. japonica GN=TCTP PE=1 SV=1	NA	At3g16640/2.3e-75/[DZ] KOG1727 Microtubule-binding protein (translationally controlled tumor protein)	Isoform02051/6.4e-60/Translationally controlled tumour protein	biological_process:GO:0030154//cell differentiation;cellular_component:GO:0005737//cytoplasm;molecular_function:GO:0005509//calcium ion binding;GO:0008017//microtubule binding;
Isoform03075	0	0	0	0	0	0	1937.52	1994.33	2122.94	2072.75	1312.93	2448.81	XP_004952671.1/7.0e-63/PREDICTED: cortical cell-delineating protein-like [Setaria italica] >KQL29925.1 hypothetical protein SETIT_018682mg [Setaria italica]	XM_002450283.2/0.0/XM_002450283.2 PREDICTED: Sorghum bicolor cortical cell-delineating protein (LOC8070668), mRNA	sp|Q01595|CCDP_MAIZE/2.5e-41/Cortical cell-delineating protein OS=Zea mays PE=2 SV=1	bvg:104906049/2.5e-17/ubiquitin carboxyl-terminal hydrolase 36; K11855 ubiquitin carboxyl-terminal hydrolase 36/42 [EC:3.4.19.12]	At1g12090/1.2e-28/[R] LSE0121 A AAI domain	Isoform03075/1.2e-26/Hydrophobic seed protein	NA
Isoform04265	13290.5	17946	5320.35	45593.7	34562.2	39273.1	1806.42	1076.08	1704.95	1830.22	2195.6	1524.56	NA	XM_004963229.1/0.0/XM_004963229.1 PREDICTED: Setaria italica glycine-rich RNA-binding protein 1-like (LOC101770936), mRNA	NA	NA	NA	NA	NA
Isoform08734	0	0	0	0	0	0	1791.85	717.82	1813.41	1980.91	1973.87	1744.87	PAN48575.1/1.0e-59/hypothetical protein PAHAL_I04097 [Panicum hallii]	XM_002464922.2/0.0/XM_002464922.2 PREDICTED: Sorghum bicolor 14 kDa proline-rich protein DC2.15 (LOC8058112), mRNA	sp|P14009|14KD_DAUCA/3.0e-35/14 kDa proline-rich protein DC2.15 OS=Daucus carota PE=2 SV=1	bvg:104906049/1.8e-16/ubiquitin carboxyl-terminal hydrolase 36; K11855 ubiquitin carboxyl-terminal hydrolase 36/42 [EC:3.4.19.12]	At2g45180/6.5e-33/[R] LSE0121 A AAI domain	Isoform08734/3.7/Spt5 transcription elongation factor, acidic N-terminal	NA
Isoform05365	574.76	501.33	196.63	1606.1	1525.81	2771.17	1772.39	2231.5	1885.32	789.86	461.07	835.71	PAN43820.1/6.0e-32/hypothetical protein PAHAL_H00113 [Panicum hallii]	KJ504373.1/0.0/KJ504373.1 Saccharum hybrid cultivar ROC20 metallothionein type 1 (MT) mRNA, complete cds	sp|Q10N03|MT1B_ORYSJ/3.2e-30/Metallothionein-like protein 1B OS=Oryza sativa subsp. japonica GN=MT1B PE=2 SV=1	NA	At5g02380/1.7e-13/[P] KOG4738 Predicted metallothionein	NA	NA
Isoform01389	0	0	0	0	0	0	1721.36	1047.05	952.64	639.26	1897.13	654.49	PAN39489.1/8.5e-66/hypothetical protein PAHAL_G01865 [Panicum hallii]	NM_001159092.1/0.0/NM_001159092.1 Zea mays cortical cell-delineating protein (LOC100286204), mRNA >EU976134.1 Zea mays clone 645665 cortical cell-delineating protein precursor, mRNA, complete cds	sp|P14009|14KD_DAUCA/2.3e-36/14 kDa proline-rich protein DC2.15 OS=Daucus carota PE=2 SV=1	bvg:104906049/7.0e-17/ubiquitin carboxyl-terminal hydrolase 36; K11855 ubiquitin carboxyl-terminal hydrolase 36/42 [EC:3.4.19.12]	At1g12090/1.4e-36/[R] LSE0121 A AAI domain	Isoform01389/3.1e-30/Hydrophobic seed protein	NA
Isoform06712	0	0	0	0	0	0	1701.02	526.02	1925.6	2071.17	2062.85	1840.09	PAN48575.1/5.2e-60/hypothetical protein PAHAL_I04097 [Panicum hallii]	XM_002464922.2/0.0/XM_002464922.2 PREDICTED: Sorghum bicolor 14 kDa proline-rich protein DC2.15 (LOC8058112), mRNA	sp|P14009|14KD_DAUCA/1.6e-34/14 kDa proline-rich protein DC2.15 OS=Daucus carota PE=2 SV=1	bvg:104906049/1.5e-16/ubiquitin carboxyl-terminal hydrolase 36; K11855 ubiquitin carboxyl-terminal hydrolase 36/42 [EC:3.4.19.12]	At2g45180/3.6e-32/[R] LSE0121 A AAI domain	Isoform06712/7.4e-29/Hydrophobic seed protein	NA
Isoform30611	565.46	7892.65	176.16	273.96	114.39	5.47	1667.78	4188.46	2848.71	2785.45	2097.79	5374.97	KOM48406.1/1.0e-42/hypothetical protein LR48_Vigan07g211000 [Vigna angularis]	LT593967.1/0.0/LT593967.1 Chasechloa egregia genomic DNA containing ETS-18S-ITS1-5.8S-ITS2-26S region, specimen voucher L.H. Boivin s.n. (P)	NA	NA	NA	NA	NA
Isoform05951	0	0	0	0	0	0	1665.72	1090.38	1066.78	967.44	2151.72	761.35	AQK45743.1/1.2e-64/extensin-like protein [Zea mays]	EU971832.1/0.0/EU971832.1 Zea mays clone 371243 cortical cell-delineating protein precursor, mRNA, complete cds	sp|P14009|14KD_DAUCA/1.5e-37/14 kDa proline-rich protein DC2.15 OS=Daucus carota PE=2 SV=1	bvg:104906049/4.6e-18/ubiquitin carboxyl-terminal hydrolase 36; K11855 ubiquitin carboxyl-terminal hydrolase 36/42 [EC:3.4.19.12]	At1g12090/6.1e-37/[R] LSE0121 A AAI domain	Isoform05951/1.2e-30/Hydrophobic seed protein	NA
Isoform07219	32.96	36.45	21.58	101.37	88.28	56.72	1642.51	2112.41	1117.19	1074.09	1029.39	1016.46	KQL13526.1/2.6e-37/hypothetical protein SETIT_024366mg, partial [Setaria italica]	AB333803.1/0.0/AB333803.1 Digitaria ciliaris DcMT1 mRNA for metallothionein-like protein, complete cds	sp|A3AZ88|MT2C_ORYSJ/6.3e-28/Metallothionein-like protein 2C OS=Oryza sativa subsp. japonica GN=MT2C PE=2 SV=1	NA	At3g09390/3.2e-14/[P] KOG4738 Predicted metallothionein	Isoform07219/1.3e-20/Metallothionein	NA
Isoform05194	709.76	830	470.3	1488.48	898.42	810.43	1595.77	1128.68	687.46	648.4	1331.03	709.73	PAN17416.1/1.8e-89/hypothetical protein PAHAL_C01450, partial [Panicum hallii]	XM_002439293.2/0.0/XM_002439293.2 PREDICTED: Sorghum bicolor ubiquitin-40S ribosomal protein S27a (LOC8080919), mRNA	sp|P51431|R27AB_ORYSJ/3.8e-84/Ubiquitin-40S ribosomal protein S27a-2 OS=Oryza sativa subsp. japonica GN=RPS27AB PE=2 SV=3	ats:109771534/3.8e-84/LOC109771534; ubiquitin-40S ribosomal protein S27a-like; K08770 ubiquitin C	At2g47110/2.8e-77/[J] KOG0004 Ubiquitin/40S ribosomal protein S27a fusion	Isoform05194/3.8e-34/Ubiquitin family	biological_process:GO:0006412//translation;cellular_component:GO:0005840//ribosome;GO:0005634//nucleus;molecular_function:GO:0046872//metal ion binding;GO:0003735//structural constituent of ribosome;
Isoform08308	3.27	0	0	0	4.35	0	1593.4	1365.78	1802.94	543.85	346.47	957.33	NA	XM_015789700.1/0.0/XM_015789700.1 PREDICTED: Oryza sativa Japonica Group uncharacterized LOC4343053 (LOC4343053), mRNA	NA	NA	NA	NA	NA
Isoform12752	685.93	3387.03	361.37	161.18	140.12	128.39	1592.76	3576.8	2245.59	2027.75	1355.66	4044.02	KRH17852.1/7.7e-104/hypothetical protein GLYMA_13G021700, partial [Glycine max]	KT281158.1/0.0/KT281158.1 Alloteropsis semialata isolate LO2O 26S-18S ribosomal RNA intergenic spacer, partial sequence; 18S ribosomal RNA gene, internal transcribed spacer 1, 5.8S ribosomal RNA gene, and internal transcribed spacer 2, complete sequence; and 26S ribosomal RNA gene, partial sequence	NA	han:110926720/9.2e-22/uncharacterized protein LOC110926720; K22020 mucin-19	Hs22053937/8.6e-10/[R] KOG1721 FOG: Zn-finger	NA	NA
Isoform40202	451.81	619.64	209.47	1432.07	1179.67	1841	1582.38	1511	1344.08	1031.35	682.92	1226.31	PAN43820.1/1.9e-32/hypothetical protein PAHAL_H00113 [Panicum hallii]	KJ504373.1/0.0/KJ504373.1 Saccharum hybrid cultivar ROC20 metallothionein type 1 (MT) mRNA, complete cds	sp|Q10N03|MT1B_ORYSJ/5.1e-30/Metallothionein-like protein 1B OS=Oryza sativa subsp. japonica GN=MT1B PE=2 SV=1	NA	At5g02380/7.1e-14/[P] KOG4738 Predicted metallothionein	NA	NA
Isoform83936	3340.85	8979.75	693.98	865.18	913.38	803.83	1530.95	3841.43	3124.81	4164.01	2021.27	10404.8	KRH17766.1/2.8e-38/hypothetical protein GLYMA_13G013900 [Glycine max] >KRH17769.1 hypothetical protein GLYMA_13G014200 [Glycine max] >KRH17834.1 hypothetical protein GLYMA_13G019900 [Glycine max]	KT281167.1/0.0/KT281167.1 Alloteropsis semialata isolate LO4C 26S-18S ribosomal RNA intergenic spacer, partial sequence; 18S ribosomal RNA gene, internal transcribed spacer 1, 5.8S ribosomal RNA gene, and internal transcribed spacer 2, complete sequence; and 26S ribosomal RNA gene, partial sequence	NA	NA	NA	NA	NA
Isoform05824	0	0	0	0	0.37	0	1507.5	520.97	563.67	428.18	1414.79	468.98	KQK98394.1/1.9e-59/hypothetical protein SETIT_011112mg [Setaria italica]	EU971832.1/0.0/EU971832.1 Zea mays clone 371243 cortical cell-delineating protein precursor, mRNA, complete cds	sp|P14009|14KD_DAUCA/7.0e-35/14 kDa proline-rich protein DC2.15 OS=Daucus carota PE=2 SV=1	bvg:104906049/1.7e-17/ubiquitin carboxyl-terminal hydrolase 36; K11855 ubiquitin carboxyl-terminal hydrolase 36/42 [EC:3.4.19.12]	At1g12090/8.1e-34/[R] LSE0121 A AAI domain	Isoform05824/2.8e-30/Hydrophobic seed protein	NA
Isoform10590	100.7	114.01	200.47	15.32	467.76	33.61	1474.36	2393.64	1949.33	1896.35	1486.4	2667.69	PAN38269.1/3.8e-53/hypothetical protein PAHAL_G00286 [Panicum hallii]	NA	sp|Q42838|THN7_HORVU/3.6e-48/Thionin BTH7 OS=Hordeum vulgare PE=2 SV=1	NA	NA	Isoform10590/2.3e-18/Plant thionin	NA
Isoform48751	0	0	0	0	0	0	1461.06	2703.66	2789.98	1874.05	1189.43	1187.13	KQJ87225.1/1.6e-26/hypothetical protein BRADI_4g09880 [Brachypodium distachyon]	AK251239.1/0.0/AK251239.1 Hordeum vulgare subsp. vulgare cDNA clone: FLbaf109g12, mRNA sequence	NA	NA	NA	NA	NA
Isoform08782	41.28	29.8	43.03	32.97	50.94	38.49	1452.74	1546.5	1452.55	1001.45	881.46	801.4	ANV20560.1/3.0e-159/PIP1;1 [Cenchrus americanus]	XM_002454463.2/0.0/XM_002454463.2 PREDICTED: Sorghum bicolor aquaporin PIP1-2 (LOC8076062), mRNA	sp|Q6EU94|PIP11_ORYSJ/4.2e-158/Aquaporin PIP1-1 OS=Oryza sativa subsp. japonica GN=PIP1-1 PE=2 SV=1	dosa:Os02t0666200-01/1.0e-156/Os02g0666200, PIP1;1, PIP1A, PLASMA_MEMBRANE_INTRINSIC_PROTEIN_1;1, PLASMA_MEMBRANE_INTRINSIC_PROTEIN_1A; Aquaporin.; K09872 aquaporin PIP	At4g23400/7.2e-145/[G] KOG0223 Aquaporin (major intrinsic protein family)	Isoform08782/3.1e-83/Major intrinsic protein	biological_process:GO:0034220//ion transmembrane transport;cellular_component:GO:0005887//integral component of plasma membrane;GO:0016021//integral component of membrane;molecular_function:GO:0015250//water channel activity;GO:0005215//transporter activity;
Isoform00706	169.28	187	260.92	497.26	322.82	1158.85	1400.06	2188.84	1659.29	1675.92	1239.38	1729.78	BAG70355.1/1.2e-26/cadmium tolerant 1 [Echinochloa caudata]	AB426477.1/0.0/AB426477.1 Echinochloa caudata EcCDT1 mRNA for cadmium tolerant 1, complete cds	NA	NA	NA	NA	NA
Isoform09805	1027.12	1520.93	203.5	511.52	977.08	553.66	1365.36	1912.61	1715.66	2276.2	1531.73	3224.98	YP_173374.1/1.3e-23/hypothetical protein NitaMp027 [Nicotiana tabacum] >YP_173501.1 hypothetical protein NitaMp164 [Nicotiana tabacum] >BAD83437.1 hypothetical protein (mitochondrion) [Nicotiana tabacum] >BAD83567.1 hypothetical protein (mitochondrion) [Nicotiana tabacum] >OIT02104.1 putative mitochondrial protein [Nicotiana attenuata] >OIT22081.1 putative mitochondrial protein [Nicotiana attenua…	CP018169.1/0.0/CP018169.1 Oryza sativa Indica Group cultivar Shuhui498 mitochondrion, complete genome	sp|P93276|M030_ARATH/1.8e-14/Uncharacterized mitochondrial protein AtMg00030 OS=Arabidopsis thaliana GN=AtMg00030 PE=4 SV=1	NA	NA	NA	cellular_component:GO:0005739//mitochondrion;
Isoform07883	477.02	517.03	515.88	695.73	593.16	794.19	1316.26	1148.83	1012.42	826.28	978.26	777.1	XP_004964829.1/2.8e-71/PREDICTED: profilin LP04 [Setaria italica] >KQL09734.1 hypothetical protein SETIT_007496mg [Setaria italica]	XM_002436448.2/0.0/XM_002436448.2 PREDICTED: Sorghum bicolor profilin-4 (LOC8071328), mRNA	sp|Q5VMJ3|PROFX_ORYSJ/8.3e-68/Profilin LP04 OS=Oryza sativa subsp. japonica GN=Os06g0152100 PE=2 SV=1	sita:101779194/4.2e-72/profilin LP04; K05759 profilin	At5g56600/4.8e-58/[Z] KOG1755 Profilin	Isoform07883/6.6e-44/Profilin	biological_process:GO:0042989//sequestering of actin monomers;cellular_component:GO:0005856//cytoskeleton;GO:0005938//cell cortex;GO:0015629//actin cytoskeleton;molecular_function:GO:0003779//actin binding;GO:0003785//actin monomer binding;
Isoform61007	1094.63	5318.71	180.71	327.61	163.27	128.12	1308.11	3313.67	1980.98	1927.3	1320.37	4018.9	KRH17792.1/5.4e-97/hypothetical protein GLYMA_13G016400 [Glycine max]	LT593967.1/0.0/LT593967.1 Chasechloa egregia genomic DNA containing ETS-18S-ITS1-5.8S-ITS2-26S region, specimen voucher L.H. Boivin s.n. (P)	NA	han:110926720/1.0e-31/uncharacterized protein LOC110926720; K22020 mucin-19	Hs22053937/6.7e-10/[R] KOG1721 FOG: Zn-finger	NA	NA
Isoform01126	396.08	399.75	385.27	371.42	474.59	498.39	1293.66	2065.67	1384.05	818.92	713.47	754.7	AFO59572.1/9.0e-45/B12D like protein [Saccharum hybrid cultivar GT28] >AHB79077.1 B12D-like protein [Saccharum hybrid cultivar]	KF714497.1/0.0/KF714497.1 Saccharum hybrid cultivar B12D-like protein (BDS) mRNA, complete cds	NA	NA	NA	Isoform01126/1.2e-23/NADH-ubiquinone reductase complex 1 MLRQ subunit	cellular_component:GO:0016021//integral component of membrane;GO:0005777//peroxisome;
Isoform06240	391.37	481.19	265.95	2668.14	2131.58	1768.64	1283.9	1192.28	1136.22	1267.72	948.94	1233.36	XP_004978774.1/1.1e-66/PREDICTED: abscisic stress-ripening protein 3-like [Setaria italica] >KQK93732.1 hypothetical protein SETIT_026988mg [Setaria italica]	XM_002450307.2/0.0/XM_002450307.2 PREDICTED: Sorghum bicolor abscisic stress-ripening protein 2 (LOC8073617), mRNA	sp|P37219|ASR2_SOLLC/3.0e-29/Abscisic stress-ripening protein 2 OS=Solanum lycopersicum GN=ASR2 PE=4 SV=1	NA	NA	Isoform06240/0.28/Extensin-like region	biological_process:GO:0006950//response to stress;
Isoform02103	962.49	1320.33	457.47	2370.39	1761.31	2154.74	1281.57	1095.04	569.32	472.76	997.71	538.61	PAN33464.1/1.1e-12/hypothetical protein PAHAL_F00062 [Panicum hallii]	FP094401.1/0.0/FP094401.1 Phyllostachys edulis cDNA clone: bphyem001o23, full insert sequence	NA	NA	NA	NA	NA
Isoform09757	924.82	883.87	715.07	903.72	891.74	941.25	1279.29	1581.6	1612.87	1143.21	1123.72	1047.95	NP_001148222.1/1.3e-83/ubiquitin-conjugating enzyme E2-17 kDa [Zea mays] >XP_002448725.1 ubiquitin-conjugating enzyme E2 28 [Sorghum bicolor] >XP_015635592.1 PREDICTED: ubiquitin-conjugating enzyme E2 28 [Oryza sativa Japonica Group] >XP_015635593.1 PREDICTED: ubiquitin-conjugating enzyme E2 28 [Oryza sativa Japonica Group] >CAE02801.1 OSJNBa0043A12.6 [Oryza sativa Japonica Group] >CAH68307.1 B08…	XM_002448680.1/0.0/XM_002448680.1 PREDICTED: Sorghum bicolor ubiquitin-conjugating enzyme E2 28 (LOC8070290), mRNA	sp|Q94F47|UBC28_ARATH/2.7e-83/Ubiquitin-conjugating enzyme E2 28 OS=Arabidopsis thaliana GN=UBC28 PE=2 SV=1	osa:4337331/1.9e-84/ubiquitin-conjugating enzyme E2 28; K06689 ubiquitin-conjugating enzyme E2 D [EC:2.3.2.23]	At5g53300/7.1e-82/[O] KOG0417 Ubiquitin-protein ligase	Isoform09757/1.7e-53/Ubiquitin-conjugating enzyme	molecular_function:GO:0005524//ATP binding;
Isoform06311	212.71	365.28	211.75	436.19	415.97	169.1	1245.29	1288.7	840.45	523.2	526.35	468.75	XP_004960517.1/1.1e-48/PREDICTED: metallothionein-like protein 2C [Setaria italica]	AB333803.1/0.0/AB333803.1 Digitaria ciliaris DcMT1 mRNA for metallothionein-like protein, complete cds	sp|A3AZ88|MT2C_ORYSJ/1.9e-29/Metallothionein-like protein 2C OS=Oryza sativa subsp. japonica GN=MT2C PE=2 SV=1	NA	At3g09390/7.5e-16/[P] KOG4738 Predicted metallothionein	Isoform06311/5.4e-22/Metallothionein	NA
Isoform11438	796.56	925.41	1126.88	1358.03	1304.58	1876.13	1242.56	1512.97	1062.39	955.18	920.94	965.83	OQU76932.1/4.6e-28/hypothetical protein SORBI_3010G237000, partial [Sorghum bicolor]	BT131898.1/0.0/BT131898.1 Oryza sativa clone RRlibD00250 mRNA sequence	NA	vcn:VOLCADRAFT_120302/5.2e-13/hypothetical protein; K03116 sec-independent protein translocase protein TatA	NA	NA	NA
Isoform05560	153.07	188.73	208.57	846.02	968.7	1051.09	1225.14	1138.56	907.71	663.64	506.56	975.2	NA	NA	NA	NA	NA	NA	NA
Isoform12812	1014.45	1135.13	835.7	910.02	830.38	934.5	1212.35	1605.04	1444.12	1233.26	1158.01	1230.42	KQL13106.1/4.5e-90/hypothetical protein SETIT_023268mg [Setaria italica]	XM_002439144.2/0.0/XM_002439144.2 PREDICTED: Sorghum bicolor glycine-rich protein A3 (LOC8071238), mRNA	sp|P37705|GRP3_DAUCA/6.1e-15/Glycine-rich protein A3 OS=Daucus carota PE=2 SV=1	NA	NA	NA	NA
Isoform10129	560.99	571	525.07	732.51	865.29	1129.65	1190.98	1646.27	1023.67	1063.2	918.65	1053.97	AFO59572.1/1.6e-44/B12D like protein [Saccharum hybrid cultivar GT28] >AHB79077.1 B12D-like protein [Saccharum hybrid cultivar]	KF714497.1/0.0/KF714497.1 Saccharum hybrid cultivar B12D-like protein (BDS) mRNA, complete cds	NA	NA	NA	Isoform10129/1.2e-23/NADH-ubiquinone reductase complex 1 MLRQ subunit	cellular_component:GO:0016021//integral component of membrane;GO:0005777//peroxisome;
Isoform76448	2889.88	3213.27	2948.12	6331.32	3225.95	1018.95	1187.62	4352.82	3696.03	3595.02	3658	3943.34	PAN45855.1/1.4e-30/hypothetical protein PAHAL_I02369 [Panicum hallii]	XM_002466685.2/0.0/XM_002466685.2 PREDICTED: Sorghum bicolor dehydrin HIRD11 (LOC8057216), mRNA	sp|Q9SLJ2|HRD11_ARATH/3.4e-10/Dehydrin HIRD11 OS=Arabidopsis thaliana GN=HIRD11 PE=1 SV=1	NA	NA	Isoform76448/0.87/Etoposide-induced protein 2.4 (EI24)	NA
Isoform82352	0.82	0.87	0	0	7.63	0.81	1156.08	574.75	1095.45	616.14	371.21	505.17	KQL14470.1/8.9e-36/hypothetical protein SETIT_025051mg, partial [Setaria italica]	XM_002440150.2/0.0/XM_002440150.2 PREDICTED: Sorghum bicolor non-specific lipid-transfer protein 2 (LOC8074555), mRNA	sp|P86809|NLTP2_APIGA/1.7e-18/Non-specific lipid-transfer protein 2 OS=Apium graveolens var. rapaceum PE=1 SV=1	NA	At3g18280/8.3e-21/[I] LSE1540 A Lipid transfer protein type 2	NA	biological_process:GO:0006869//lipid transport;
Isoform01620	331.9	363.74	356.11	782.83	531.38	669.95	1147.8	1148.01	558.58	372.71	724.89	429.84	KQK95511.1/2.4e-31/hypothetical protein SETIT_027047mg [Setaria italica]	XM_002442156.2/0.0/XM_002442156.2 PREDICTED: Sorghum bicolor 40S ribosomal protein S29 (LOC8067195), mRNA	sp|Q5I7K3|RS29_WHEAT/3.1e-28/40S ribosomal protein S29 OS=Triticum aestivum GN=RPS29 PE=1 SV=1	zma:100303896/9.5e-30/IDP483; uncharacterized protein LOC100303896; K02980 small subunit ribosomal protein S29e	At3g43980/4.7e-27/[J] KOG3506 40S ribosomal protein S29	NA	biological_process:GO:0006412//translation;cellular_component:GO:0005840//ribosome;molecular_function:GO:0003735//structural constituent of ribosome;
Isoform13658	486.14	527.21	487.33	867.03	730.37	900.1	1133.85	834.87	764.23	545.09	654.14	573.62	XP_004964829.1/9.0e-43/PREDICTED: profilin LP04 [Setaria italica] >KQL09734.1 hypothetical protein SETIT_007496mg [Setaria italica]	XM_002436448.2/0.0/XM_002436448.2 PREDICTED: Sorghum bicolor profilin-4 (LOC8071328), mRNA	sp|Q94JN3|PROF_MUSAC/5.7e-42/Profilin OS=Musa acuminata PE=1 SV=1	sita:101779194/1.3e-43/profilin LP04; K05759 profilin	At4g29340/6.4e-36/[Z] KOG1755 Profilin	NA	biological_process:GO:0042989//sequestering of actin monomers;cellular_component:GO:0005856//cytoskeleton;GO:0005938//cell cortex;GO:0015629//actin cytoskeleton;molecular_function:GO:0003779//actin binding;GO:0003785//actin monomer binding;
Isoform29756	0	0	0.26	0	0	0	1129.46	676.92	845.81	797.64	1037.81	630.58	PAN39489.1/2.2e-64/hypothetical protein PAHAL_G01865 [Panicum hallii]	XM_002446870.2/0.0/XM_002446870.2 PREDICTED: Sorghum bicolor 14 kDa proline-rich protein DC2.15 (LOC8083380), mRNA	sp|P14009|14KD_DAUCA/2.3e-37/14 kDa proline-rich protein DC2.15 OS=Daucus carota PE=2 SV=1	bvg:104906049/1.2e-17/ubiquitin carboxyl-terminal hydrolase 36; K11855 ubiquitin carboxyl-terminal hydrolase 36/42 [EC:3.4.19.12]	At1g12090/8.2e-38/[R] LSE0121 A AAI domain	Isoform29756/0.046/Domain of unknown function (DUF4616)	NA
Isoform03915	160.22	152.66	120.64	189.41	237.2	193.04	1110.83	1308.99	713.38	689.02	1089.48	662.82	XP_021864639.1/3.5e-51/uncharacterized protein LOC110803439 [Spinacia oleracea]	XM_002468579.2/0.0/XM_002468579.2 PREDICTED: Sorghum bicolor histone H4 (LOC8077977), mRNA	sp|P62787|H4_MAIZE/5.2e-52/Histone H4 OS=Zea mays GN=H4C7 PE=1 SV=2	soe:110803439/5.2e-52/uncharacterized protein LOC110803439; K11254 histone H4	At1g07660/1.2e-51/[B] KOG3467 Histone H4	Isoform03915/2.1e-08/Centromere kinetochore component CENP-T histone fold	NA
Isoform88608	687.59	1623.8	123.6	73.83	115.47	109.61	1108.9	3759.38	1535.54	1345.51	911.44	3208.24	KRH17812.1/9.7e-116/hypothetical protein GLYMA_13G0180002, partial [Glycine max]	LT593966.1/0.0/LT593966.1 Brachiaria fragrans genomic DNA containing ETS-18S-ITS1-5.8S-ITS2-26S region, specimen voucher H. Perrier de la Bathie 11217 (P)	NA	han:110926720/2.1e-35/uncharacterized protein LOC110926720; K22020 mucin-19	Hs8923828/1.8e-08/[F] LSE2852 H Membrane nucleoside transporter	NA	NA
Isoform04763	483.5	580.26	477.28	1110.38	600.63	715.54	1101.36	959.2	518.64	430.73	836.3	492.87	NP_001146988.1/1.5e-54/60S ribosomal protein L44 [Zea mays] >NP_001311119.1 60S ribosomal protein L36a [Zea mays] >XP_002460076.1 60S ribosomal protein L36a [Sorghum bicolor] >ACG24819.1 60S ribosomal protein L44 [Zea mays] >ACG24922.1 60S ribosomal protein L44 [Zea mays] >ACG31988.1 60S ribosomal protein L44 [Zea mays] >ACG33605.1 60S ribosomal protein L44 [Zea mays] >ACG47596.1 60S ribosomal pr…	XM_002460031.2/0.0/XM_002460031.2 PREDICTED: Sorghum bicolor 60S ribosomal protein L36a (LOC8055538), mRNA	sp|O23290|RL36A_ARATH/2.1e-53/60S ribosomal protein L36a OS=Arabidopsis thaliana GN=RPL36AA PE=3 SV=3	sbi:8055538/2.2e-55/60S ribosomal protein L36a; K02929 large subunit ribosomal protein L44e	At3g23390/4.9e-53/[J] KOG3464 60S ribosomal protein L44	Isoform04763/1.1e-35/Ribosomal protein L44	biological_process:GO:0006412//translation;cellular_component:GO:0005840//ribosome;GO:0022625//cytosolic large ribosomal subunit;molecular_function:GO:0003735//structural constituent of ribosome;
Isoform02199	1257.1	1328.09	571.61	4289.06	3795.86	6460.84	1098.89	970.6	776.71	744.46	674.86	678.47	OEL16465.1/2.9e-42/hypothetical protein BAE44_0022516 [Dichanthelium oligosanthes]	KF184961.1/0.0/KF184961.1 Saccharum hybrid cultivar R570 clone BAC 151D24 complete sequence	NA	NA	NA	Isoform02199/0.0012/Protein of unknown function (DUF4231)	cellular_component:GO:0016021//integral component of membrane;
Isoform03482	492.19	545.35	382.17	1128.57	689.23	740.75	1085.61	987.34	567.77	533.54	948.15	517.28	XP_004952533.1/5.4e-55/PREDICTED: 60S ribosomal protein L35-2 [Setaria italica] >KQL29727.1 hypothetical protein SETIT_018710mg [Setaria italica]	XM_002452089.2/0.0/XM_002452089.2 PREDICTED: Sorghum bicolor 60S ribosomal protein L35-4 (LOC8056070), mRNA	sp|O80626|RL352_ARATH/5.7e-49/60S ribosomal protein L35-2 OS=Arabidopsis thaliana GN=RPL35B PE=2 SV=1	sita:101767630/8.1e-56/60S ribosomal protein L35-2; K02918 large subunit ribosomal protein L35e	At2g39390/1.3e-48/[J] KOG3436 60S ribosomal protein L35	Isoform03482/2.2e-18/Ribosomal L29 protein	biological_process:GO:0006412//translation;GO:0000463//maturation of LSU-rRNA from tricistronic rRNA transcript (SSU-rRNA, 5.8S rRNA, LSU-rRNA);cellular_component:GO:0005840//ribosome;GO:0022625//cytosolic large ribosomal subunit;molecular_function:GO:0003729//mRNA binding;GO:0003735//structural constituent of ribosome;
Isoform12258	0	0	0.59	0	0	0	1082.93	1059.67	1154.39	1350.7	834.28	1292.7	PAN16856.1/5.4e-65/hypothetical protein PAHAL_C01057 [Panicum hallii]	FP092191.1/0.0/FP092191.1 Phyllostachys edulis cDNA clone: bphylf002d20, full insert sequence	sp|Q01595|CCDP_MAIZE/4.5e-40/Cortical cell-delineating protein OS=Zea mays PE=2 SV=1	bvg:104906049/2.5e-19/ubiquitin carboxyl-terminal hydrolase 36; K11855 ubiquitin carboxyl-terminal hydrolase 36/42 [EC:3.4.19.12]	At1g12090/2.0e-27/[R] LSE0121 A AAI domain	Isoform12258/1.5e-26/Hydrophobic seed protein	NA
Isoform04995	554.61	441.13	688.2	840.24	670.84	846.21	1081.31	968.94	927.87	1743.62	1661.64	1531.8	PAN33424.1/8.4e-185/hypothetical protein PAHAL_F00096 [Panicum hallii]	DQ916830.1/0.0/DQ916830.1 Setaria italica 3-phosphoglyceraldehyde dehydrogenase-like mRNA, complete sequence	sp|P26517|G3PC1_HORVU/1.8e-184/Glyceraldehyde-3-phosphate dehydrogenase 1, cytosolic OS=Hordeum vulgare GN=GAPC PE=2 SV=1	sita:101768835/3.1e-184/glyceraldehyde-3-phosphate dehydrogenase 2, cytosolic; K00134 glyceraldehyde 3-phosphate dehydrogenase [EC:1.2.1.12]	At3g04120/2.3e-169/[G] KOG0657 Glyceraldehyde 3-phosphate dehydrogenase	Isoform04995/2.9e-71/Glyceraldehyde 3-phosphate dehydrogenase, C-terminal domain	biological_process:GO:0006006//glucose metabolic process;molecular_function:GO:0016620//oxidoreductase activity, acting on the aldehyde or oxo group of donors, NAD or NADP as acceptor;GO:0050661//NADP binding;GO:0051287//NAD binding;
Isoform74127	756.61	609.15	890.95	795.59	721.79	915.66	1079.09	981.38	974.59	1236.51	1299.07	1115.66	PAN33424.1/2.9e-185/hypothetical protein PAHAL_F00096 [Panicum hallii]	GQ398107.1/0.0/GQ398107.1 Pennisetum glaucum glyceraldehyde-3-phosphate dehydrogenase (GAPDH) mRNA, complete cds	sp|P26517|G3PC1_HORVU/1.4e-184/Glyceraldehyde-3-phosphate dehydrogenase 1, cytosolic OS=Hordeum vulgare GN=GAPC PE=2 SV=1	sita:101768835/4.1e-184/glyceraldehyde-3-phosphate dehydrogenase 2, cytosolic; K00134 glyceraldehyde 3-phosphate dehydrogenase [EC:1.2.1.12]	At3g04120/4.6e-170/[G] KOG0657 Glyceraldehyde 3-phosphate dehydrogenase	Isoform74127/2.7e-71/Glyceraldehyde 3-phosphate dehydrogenase, C-terminal domain	biological_process:GO:0006006//glucose metabolic process;molecular_function:GO:0016620//oxidoreductase activity, acting on the aldehyde or oxo group of donors, NAD or NADP as acceptor;GO:0050661//NADP binding;GO:0051287//NAD binding;
Isoform02980	407.97	480.24	410.99	1018.33	551.5	654.77	1058.97	873.82	504.93	449	929.79	463.82	KQL01045.1/5.4e-55/hypothetical protein SETIT_015044mg, partial [Setaria italica]	XM_002443721.2/0.0/XM_002443721.2 PREDICTED: Sorghum bicolor 60S acidic ribosomal protein P1 (LOC8068570), mRNA	sp|P52855|RLA1_MAIZE/4.4e-46/60S acidic ribosomal protein P1 OS=Zea mays GN=RPP1A PE=1 SV=1	sita:101785419/3.6e-48/60S acidic ribosomal protein P1; K02942 large subunit ribosomal protein LP1	At1g01100/5.5e-31/[J] KOG1762 60s acidic ribosomal protein P1	Isoform02980/1.8e-26/60s Acidic ribosomal protein	biological_process:GO:0045860//positive regulation of protein kinase activity;GO:0002181//cytoplasmic translation;GO:0006414//translational elongation;cellular_component:GO:0022625//cytosolic large ribosomal subunit;molecular_function:GO:0030295//protein kinase activator activity;GO:0003735//structural constituent of ribosome;
Isoform79427	309.09	378.61	364.09	789.86	465.57	438.84	1057.68	808.33	495	475.17	1000.41	498.82	AQK66018.1/5.2e-73/60S ribosomal protein L27-2 [Zea mays]	XM_002447079.2/0.0/XM_002447079.2 PREDICTED: Sorghum bicolor 60S ribosomal protein L27-3 (LOC8066808), mRNA	sp|P51419|RL273_ARATH/1.8e-57/60S ribosomal protein L27-3 OS=Arabidopsis thaliana GN=RPL27C PE=2 SV=2	sita:101779350/3.2e-72/60S ribosomal protein L27-3-like; K02901 large subunit ribosomal protein L27e	At4g15000/4.1e-57/[J] KOG3418 60S ribosomal protein L27	Isoform79427/3.1e-30/Ribosomal L27e protein family	biological_process:GO:0006412//translation;cellular_component:GO:0005840//ribosome;molecular_function:GO:0003735//structural constituent of ribosome;
Isoform12480	0	0	0	0	0	0	1053.79	1636.04	1124.69	1571.53	1480.12	1382.05	XP_004982976.1/1.4e-68/PREDICTED: putative glycine-rich cell wall structural protein 1 [Setaria italica]	XM_015841814.1/0.0/XM_015841814.1 PREDICTED: Oryza brachyantha glycine-rich cell wall structural protein 2-like (LOC102708000), mRNA	sp|A3C5A7|GRP2_ORYSJ/3.9e-07/Glycine-rich cell wall structural protein 2 OS=Oryza sativa subsp. japonica GN=GRP0.9 PE=2 SV=1	NA	NA	NA	NA
Isoform03412	149.09	264.49	110.52	363.57	196.77	149.33	1048.64	1253.85	1180.11	1326.83	1623.84	1360.26	AAV88601.1/2.9e-24/low temperature and salt responsive protein [Cenchrus americanus]	AY823549.1/0.0/AY823549.1 Pennisetum glaucum low temperature and salt responsive protein mRNA, complete cds	sp|Q8H5T6|LTI6A_ORYSJ/8.2e-24/Hydrophobic protein LTI6A OS=Oryza sativa subsp. japonica GN=LTI6A PE=2 SV=1	NA	At3g05880/4.1e-18/[R] KOG1773 Stress responsive protein	Isoform03412/6.8/Gammaherpesvirus capsid protein	biological_process:GO:0009414//response to water deprivation;GO:0009409//response to cold;GO:0009651//response to salt stress;GO:0009737//response to abscisic acid;cellular_component:GO:0016021//integral component of membrane;
Isoform12918	1.42	1.62	0.48	0	0.43	0.44	1040.98	1221.7	925.82	89.39	103.09	73.41	KQL29823.1/9.6e-26/hypothetical protein SETIT_019338mg [Setaria italica]	EU971845.1/0.0/EU971845.1 Zea mays clone 371424 hypothetical protein mRNA, complete cds	NA	NA	NA	NA	NA
Isoform04083	90.12	159.33	55.06	350.41	227.33	264.86	1040.24	783.59	690.55	572.17	492.99	640.44	OEL22303.1/1.3e-110/S-adenosylmethionine synthase 1 [Dichanthelium oligosanthes]	KJ577596.1/0.0/KJ577596.1 Saccharum hybrid cultivar ROC22 S-adenosylmethionine synthetase (SAMS) mRNA, complete cds	sp|Q0DKY4|METK1_ORYSJ/5.2e-112/S-adenosylmethionine synthase 1 OS=Oryza sativa subsp. japonica GN=SAM1 PE=2 SV=1	sita:101764969/3.3e-111/S-adenosylmethionine synthase 1; K00789 S-adenosylmethionine synthetase [EC:2.5.1.6]	At1g02500/1.7e-105/[H] KOG1506 S-adenosylmethionine synthetase	Isoform04083/9.7e-64/S-adenosylmethionine synthetase, C-terminal domain	biological_process:GO:0006730//one-carbon metabolic process;GO:0006556//S-adenosylmethionine biosynthetic process;molecular_function:GO:0046872//metal ion binding;GO:0005524//ATP binding;GO:0004478//methionine adenosyltransferase activity;
Isoform10053	0	0	0	0	0	0	1037.92	1073.13	1635.57	124.85	49.61	85.01	KQL13642.1/6.6e-175/hypothetical protein SETIT_024975mg [Setaria italica]	BT016779.1/0.0/BT016779.1 Zea mays clone Contig612 mRNA sequence	sp|Q40062|IDS3_HORVU/2.1e-146/2'-deoxymugineic-acid 2'-dioxygenase OS=Hordeum vulgare GN=IDS3 PE=1 SV=3	zma:100282204/7.5e-136/idc1; iron deficiency candidate 1; K18054 2'-deoxymugineic-acid 2'-dioxygenase / mugineic-acid 3-dioxygenase [EC:1.14.11.24 1.14.11.25]	At4g10490/3.8e-53/[QR] KOG0143 Iron/ascorbate family oxidoreductases	Isoform10053/3.2e-21/2OG-Fe(II) oxygenase superfamily	molecular_function:GO:0046872//metal ion binding;GO:0016491//oxidoreductase activity;
Isoform09962	403.35	425.81	347.29	763.06	480.32	578.38	1033.99	858.36	501.98	431.41	890.21	506.16	KQK91801.1/1.2e-76/hypothetical protein SETIT_037316mg [Setaria italica]	XM_008654954.1/0.0/XM_008654954.1 PREDICTED: Zea mays ubiquitin-60S ribosomal protein L40-2 (LOC103633247), transcript variant X2, mRNA	sp|P0CH35|RL40B_ORYSJ/5.3e-69/Ubiquitin-60S ribosomal protein L40-2 OS=Oryza sativa subsp. japonica GN=Ub-CEP52-2 PE=3 SV=1	obr:102706964/1.3e-67/ubiquitin-60S ribosomal protein L40-2; K02927 large subunit ribosomal protein L40e	At3g52590/8.8e-67/[J] KOG0003 Ubiquitin/60s ribosomal protein L40 fusion	Isoform09962/2.5e-34/Ubiquitin family	biological_process:GO:0006412//translation;cellular_component:GO:0005840//ribosome;GO:0005634//nucleus;molecular_function:GO:0003735//structural constituent of ribosome;
Isoform10541	0	0	0	0	0	0	1031.38	588.76	810.43	407.52	748.44	310.92	PAN24641.1/4.8e-28/hypothetical protein PAHAL_D02063 [Panicum hallii]	XM_021462955.1/0.0/XM_021462955.1 PREDICTED: Sorghum bicolor uncharacterized LOC110436291 (LOC110436291), mRNA	NA	NA	NA	NA	cellular_component:GO:0048046//apoplast;molecular_function:GO:0016853//isomerase activity;
Isoform07831	401.41	442.7	476.21	833.03	509.64	555.65	1019.1	854.67	459.09	438.03	852.1	474.21	PAN18989.1/2.3e-70/hypothetical protein PAHAL_C02602 [Panicum hallii]	XM_002441217.2/0.0/XM_002441217.2 PREDICTED: Sorghum bicolor 40S ribosomal protein S26 (LOC8076999), mRNA	sp|P49216|RS26_ORYSJ/2.9e-62/40S ribosomal protein S26 OS=Oryza sativa subsp. japonica GN=RPS26 PE=2 SV=2	sita:101774286/9.9e-71/40S ribosomal protein S26; K02976 small subunit ribosomal protein S26e	At2g40590/9.0e-46/[J] KOG1768 40s ribosomal protein S26	Isoform07831/2.9e-51/Ribosomal protein S26e	biological_process:GO:0006412//translation;cellular_component:GO:0022627//cytosolic small ribosomal subunit;molecular_function:GO:0003729//mRNA binding;GO:0003735//structural constituent of ribosome;
Isoform03691	889.05	981.16	637.41	601.34	498.31	550.45	1016.87	968.1	809.2	763.4	759.85	905.36	XP_004956869.2/2.2e-140/PREDICTED: tetraspanin-8-like [Setaria italica] >KQL24554.1 hypothetical protein SETIT_030779mg [Setaria italica]	BT039507.1/0.0/BT039507.1 Zea mays full-length cDNA clone ZM_BFc0016K07 mRNA, complete cds	sp|Q8S8Q6|TET8_ARATH/4.7e-95/Tetraspanin-8 OS=Arabidopsis thaliana GN=TET8 PE=2 SV=1	pavi:110747917/3.3e-53/tetraspanin-8-like; K17356 tetraspanin-13/31	At2g23810/1.1e-94/[S] LSE0116 A Predicted membrane protein	Isoform03691/2.5e-38/Tetraspanin family	cellular_component:GO:0016021//integral component of membrane;
Isoform40536	1336.05	1048.28	545.44	753.16	658.59	863.81	1016.49	978.29	1281.01	825.87	788.85	751.97	XP_004960384.1/1.0e-68/PREDICTED: bZIP transcription factor 53-like [Setaria italica] >KQL13201.1 hypothetical protein SETIT_023562mg [Setaria italica]	AB334128.1/0.0/AB334128.1 Triticum aestivum Wlip19d mRNA for basic region/leucine zipper protein, complete cds	sp|Q9LZP8|BZP53_ARATH/7.6e-24/bZIP transcription factor 53 OS=Arabidopsis thaliana GN=BZIP53 PE=1 SV=1	han:110899342/9.3e-06/bZIP transcription factor 16-like isoform X1; K09060 plant G-box-binding factor	At3g62420/1.8e-23/[KR] LSE0037 A R2R3-type MYB transcription factors/VIP1, involved in Agrobacterium VirE2 nuclear import and infectivity	Isoform40536/1.8e-12/bZIP transcription factor	cellular_component:GO:0005634//nucleus;molecular_function:GO:0003700//DNA binding transcription factor activity;
Isoform05851	0	0	0	0	0	0	1011.25	1244.23	1432.5	1059.55	988.24	1379.65	KQL22358.1/9.1e-67/hypothetical protein SETIT_031242mg [Setaria italica]	EU724888.1/0.0/EU724888.1 Zea mays subsp. parviglumis isolate pr1_Z9 pathogenesis-related protein class I (pr1) gene, partial cds	sp|P08299|PR1A_TOBAC/2.0e-47/Pathogenesis-related protein 1A OS=Nicotiana tabacum PE=1 SV=1	sita:101774383/8.7e-67/pathogenesis-related protein 1-like; K13449 pathogenesis-related protein 1	At2g14610/1.5e-45/[S] KOG3017 Defense-related protein containing SCP domain	Isoform05851/3.9e-25/Cysteine-rich secretory protein family	cellular_component:GO:0005576//extracellular region;
Isoform03867	6.06	3.88	1.92	1.1	2.33	1.89	1010.23	1422.28	1096.5	229.33	141.25	179.06	OEL22561.1/1.8e-34/hypothetical protein BAE44_0016433 [Dichanthelium oligosanthes]	KJ504376.1/0.0/KJ504376.1 Saccharum hybrid cultivar ROC20 metallothionein (MT) mRNA, complete cds	sp|Q2QNC3|MT4C_ORYSJ/7.8e-27/Metallothionein-like protein 4C OS=Oryza sativa subsp. japonica GN=MT4C PE=2 SV=1	NA	At5g02380/3.7e-11/[P] KOG4738 Predicted metallothionein	Isoform03867/0.13/Virilizer, N-terminal	molecular_function:GO:0046872//metal ion binding;
Isoform11604	834.75	730.25	910.7	1323.74	1002.24	983.76	993.7	1065.48	1133.8	3458.82	2464.29	3163.67	XP_004978774.1/8.8e-67/PREDICTED: abscisic stress-ripening protein 3-like [Setaria italica] >KQK93732.1 hypothetical protein SETIT_026988mg [Setaria italica]	XM_002450307.2/0.0/XM_002450307.2 PREDICTED: Sorghum bicolor abscisic stress-ripening protein 2 (LOC8073617), mRNA	sp|P37219|ASR2_SOLLC/5.4e-29/Abscisic stress-ripening protein 2 OS=Solanum lycopersicum GN=ASR2 PE=4 SV=1	NA	NA	Isoform11604/2.5e-37/ABA/WDS induced protein	biological_process:GO:0006950//response to stress;
Isoform16354	589.92	517.37	519.27	1674.29	1168.65	1986.57	984.71	1169.22	1084.93	970.69	1255.84	1001.44	KXG20688.1/1.1e-169/hypothetical protein SORBI_3010G239500 [Sorghum bicolor] >OQU76937.1 hypothetical protein SORBI_3010G239500 [Sorghum bicolor] >OQU76938.1 hypothetical protein SORBI_3010G239500 [Sorghum bicolor]	XM_021448519.1/0.0/XM_021448519.1 PREDICTED: Sorghum bicolor polyubiquitin (LOC110430698), transcript variant X2, mRNA	sp|P69309|UBIQP_AVEFA/6.0e-168/Polyubiquitin OS=Avena fatua PE=2 SV=2	sbi:8063786/2.2e-170/polyubiquitin; K08770 ubiquitin C	At5g20620/1.4e-167/[OR] KOG0001 Ubiquitin and ubiquitin-like proteins	Isoform16354/7.4e-137/Ubiquitin family	cellular_component:GO:0016021//integral component of membrane;
Isoform03626	439.15	561.85	332.88	1230.31	903.06	1050.25	983.63	680.24	440.45	278.33	755.74	381.34	NA	XR_002453800.1/0.0/XR_002453800.1 PREDICTED: Sorghum bicolor probable ribose-5-phosphate isomerase 4, chloroplastic (LOC8083931), transcript variant X2, misc_RNA	NA	NA	NA	Isoform03626/0.12/Vacuolar-sorting protein 54, of GARP complex	NA
Isoform11816	0	0	0	0	0	0	981.52	631.32	907.11	582.69	685.06	456.88	PAN24641.1/3.3e-69/hypothetical protein PAHAL_D02063 [Panicum hallii]	NA	NA	NA	NA	Isoform11816/3e-20/Dirigent-like protein	NA
Isoform04528	490.62	490.21	373.54	821.64	675.21	889.1	979.92	1046.85	637.34	714.77	975.17	673.53	PAN32303.1/9.3e-70/hypothetical protein PAHAL_E04003 [Panicum hallii]	XM_020330198.1/0.0/XM_020330198.1 PREDICTED: Aegilops tauschii subsp. tauschii histone H2B.1-like (LOC109771502), mRNA	sp|Q43261|H2B3_MAIZE/5.3e-70/Histone H2B.3 OS=Zea mays PE=3 SV=3	bdi:100829292/1.8e-70/histone H2B.1; K11252 histone H2B	At5g59910/1.9e-54/[B] KOG1744 Histone H2B	Isoform04528/7.3e-20/Core histone H2A/H2B/H3/H4	cellular_component:GO:0005634//nucleus;GO:0000786//nucleosome;molecular_function:GO:0003677//DNA binding;GO:0046982//protein heterodimerization activity;
Isoform16326	7.65	5.26	0.99	0	2.6	0.1	961.59	1261.95	1803.36	668.73	489.78	584.96	PAN10078.1/1.4e-46/hypothetical protein PAHAL_B01123 [Panicum hallii]	NA	sp|P82953|LECH_HORVV/4.5e-34/Horcolin OS=Hordeum vulgare subsp. vulgare PE=1 SV=2	sbi:8074385/3.5e-23/jacalin-related lectin 3 isoform X3; K04733 interleukin-1 receptor-associated kinase 4 [EC:2.7.11.1]	At1g19720_2/7.5e-08/[R] TWOG0094 Lectins containing Jacalin domain	Isoform16326/7.4e-27/Jacalin-like lectin domain	cellular_component:GO:0048046//apoplast;molecular_function:GO:0030246//carbohydrate binding;GO:0016853//isomerase activity;
Isoform02646	35.86	35.17	31.84	64.88	78.61	64.77	958.55	799.43	845.12	793.27	795.39	654.64	XP_004968660.1/7.6e-232/PREDICTED: S-adenosylmethionine synthase 1 [Setaria italica] >KQL05003.1 hypothetical protein SETIT_001467mg [Setaria italica]	XM_021456550.1/0.0/XM_021456550.1 PREDICTED: Sorghum bicolor S-adenosylmethionine synthase 1 (LOC110433826), mRNA	sp|P93438|METK2_ORYSJ/7.9e-226/S-adenosylmethionine synthase 2 OS=Oryza sativa subsp. japonica GN=SAM2 PE=2 SV=1	sita:101756508/1.1e-232/S-adenosylmethionine synthase 1; K00789 S-adenosylmethionine synthetase [EC:2.5.1.6]	At1g02500/6.6e-215/[H] KOG1506 S-adenosylmethionine synthetase	Isoform02646/2.2e-63/S-adenosylmethionine synthetase, C-terminal domain	biological_process:GO:0006730//one-carbon metabolic process;GO:0006556//S-adenosylmethionine biosynthetic process;molecular_function:GO:0046872//metal ion binding;GO:0005524//ATP binding;GO:0004478//methionine adenosyltransferase activity;
Isoform05095	283.8	309.36	269.36	519.16	283.57	295.67	955.7	778.39	446.02	359.48	748.1	362.17	PAN33363.1/5.6e-83/hypothetical protein PAHAL_J00409 [Panicum hallii]	XM_002444890.2/0.0/XM_002444890.2 PREDICTED: Sorghum bicolor 40S ribosomal protein S13 (LOC8066106), mRNA	sp|Q05761|RS13_MAIZE/4.8e-79/40S ribosomal protein S13 OS=Zea mays GN=RPS13 PE=2 SV=1	zma:100272255/2.3e-78/IDP476; uncharacterized protein LOC100272255; K02953 small subunit ribosomal protein S13e	At4g00100/1.3e-66/[J] KOG0400 40S ribosomal protein S13	Isoform05095/7e-30/Ribosomal S13/S15 N-terminal domain	biological_process:GO:0006412//translation;cellular_component:GO:0005840//ribosome;GO:0005730//nucleolus;GO:0022627//cytosolic small ribosomal subunit;molecular_function:GO:0070181//small ribosomal subunit rRNA binding;GO:0003735//structural constituent of ribosome;
Isoform04884	575.87	647.26	547.44	725.61	637.87	641.72	954.24	988.29	932.13	804.77	887.56	795.46	PAN44278.1/3.3e-71/hypothetical protein PAHAL_I01243 [Panicum hallii]	BT016543.1/0.0/BT016543.1 Zea mays clone Contig376 mRNA sequence	sp|Q41764|ADF3_MAIZE/2.1e-67/Actin-depolymerizing factor 3 OS=Zea mays GN=ADF3 PE=1 SV=1	zma:100280568/4.0e-66/actin-depolymerizing factor 3; K05765 cofilin	At1g01750/4.6e-44/[Z] KOG1735 Actin depolymerizing factor	Isoform04884/9.8e-35/Cofilin/tropomyosin-type actin-binding protein	biological_process:GO:0030042//actin filament depolymerization;cellular_component:GO:0015629//actin cytoskeleton;GO:0005737//cytoplasm;molecular_function:GO:0003779//actin binding;
Isoform60439	1152.96	2614.5	346.27	90.6	192.19	123.41	952.92	3712.54	2002.74	2082.37	1221.46	4996.89	XP_012702825.1/2.8e-37/PREDICTED: uncharacterized protein LOC105914727 [Setaria italica] >XP_012702826.1 PREDICTED: uncharacterized protein LOC105914728 [Setaria italica]	LT593966.1/0.0/LT593966.1 Brachiaria fragrans genomic DNA containing ETS-18S-ITS1-5.8S-ITS2-26S region, specimen voucher H. Perrier de la Bathie 11217 (P)	NA	han:110926720/1.3e-12/uncharacterized protein LOC110926720; K22020 mucin-19	NA	NA	NA
Isoform19667	8.64	16.79	0	47.68	29	49.06	951.92	826.99	542.6	760.61	759.41	894.05	ARU07203.1/2.4e-30/caffeoyl CoA O-methyltransferase [Cenchrus purpureus]	KY347028.1/0.0/KY347028.1 Cenchrus purpureus caffeoyl CoA O-methyltransferase (CCoAOMT) mRNA, complete cds	sp|Q9XGP7|OMT15_ORYSJ/2.9e-28/Tricin synthase 1 OS=Oryza sativa subsp. japonica GN=ROMT-15 PE=1 SV=1	sita:101753161/4.7e-31/tricin synthase 1-like; K18883 tricin synthase [EC:2.1.1.175]	At4g34050/2.2e-15/[Q] KOG1663 O-methyltransferase	Isoform19667/0.15/Ribosomal proteins 50S-L15, 50S-L18e, 60S-L27A	cellular_component:GO:0005634//nucleus;molecular_function:GO:0008757//S-adenosylmethionine-dependent methyltransferase activity;GO:0008171//O-methyltransferase activity;
Isoform00351	0	0	0	18.06	46.49	246.95	948.73	1161.34	1066.38	791.18	565.89	886.87	BAG70355.1/3.7e-27/cadmium tolerant 1 [Echinochloa caudata]	AB426477.1/0.0/AB426477.1 Echinochloa caudata EcCDT1 mRNA for cadmium tolerant 1, complete cds	NA	NA	NA	NA	NA
Isoform07559	27.03	50.55	14.43	61.82	69.31	102.32	948.06	1100.37	1103.96	1233.37	1012.91	1160.24	XP_004967652.1/2.3e-113/PREDICTED: germin-like protein 1-1 [Setaria italica] >KQL03599.1 hypothetical protein SETIT_002865mg [Setaria italica]	XM_004967593.2/0.0/XM_004967593.2 PREDICTED: Setaria italica germin-like protein 1-1 (LOC101761239), mRNA	sp|Q7F731|GL11_ORYSJ/1.6e-103/Germin-like protein 1-1 OS=Oryza sativa subsp. japonica GN=GER4 PE=2 SV=1	NA	At1g09560/1.3e-71/[V] LSE0346 A Germin/oxalate oxidase	Isoform07559/4.6e-48/Cupin	cellular_component:GO:0005576//extracellular region;molecular_function:GO:0045735//nutrient reservoir activity;GO:0030145//manganese ion binding;
Isoform04380	0	0	0	0	0	0	940.2	888.13	1071.97	795.11	565.52	770.56	XP_004967652.1/1.1e-110/PREDICTED: germin-like protein 1-1 [Setaria italica] >KQL03599.1 hypothetical protein SETIT_002865mg [Setaria italica]	XM_004967593.2/0.0/XM_004967593.2 PREDICTED: Setaria italica germin-like protein 1-1 (LOC101761239), mRNA	sp|Q7F731|GL11_ORYSJ/6.1e-101/Germin-like protein 1-1 OS=Oryza sativa subsp. japonica GN=GER4 PE=2 SV=1	NA	At3g62020/8.5e-69/[V] LSE0346 A Germin/oxalate oxidase	Isoform04380/1.1e-46/Cupin	cellular_component:GO:0005576//extracellular region;molecular_function:GO:0045735//nutrient reservoir activity;GO:0030145//manganese ion binding;
Isoform05623	2.45	3.75	0.81	1.96	2.58	0.94	930.13	489.25	505.92	552.21	957.81	546.11	KQK97345.1/1.0e-68/hypothetical protein SETIT_012204mg, partial [Setaria italica]	XM_010238977.2/0.0/XM_010238977.2 PREDICTED: Brachypodium distachyon histone H3.2 (LOC100840958), mRNA	sp|A2Y533|H32_ORYSI/3.8e-68/Histone H3.2 OS=Oryza sativa subsp. indica GN=OsI_019426 PE=2 SV=1	sita:101759142/8.3e-68/histone H3-like centromeric protein CSE4; K11253 histone H3	At5g65360/8.8e-68/[B] KOG1745 Histones H3 and H4	Isoform05623/0.064/YrhK-like protein	NA
Isoform83150	365.29	2196.66	254.19	132.86	94.84	94.11	927.55	2007.08	1491.06	1251.46	854.07	2690.45	XP_011013113.1/6.2e-102/PREDICTED: LOW QUALITY PROTEIN: uncharacterized protein LOC105117228 [Populus euphratica]	LT593966.1/0.0/LT593966.1 Brachiaria fragrans genomic DNA containing ETS-18S-ITS1-5.8S-ITS2-26S region, specimen voucher H. Perrier de la Bathie 11217 (P)	NA	han:110926720/1.5e-07/uncharacterized protein LOC110926720; K22020 mucin-19	Hs22053937/4.4e-10/[R] KOG1721 FOG: Zn-finger	NA	NA
Isoform05387	34.71	45.85	22.84	30.88	39.54	30.41	922.95	791.82	531.54	506.79	936.24	535.69	AQL09913.1/1.1e-67/Histone H2B [Zea mays]	NM_001196298.1/0.0/NM_001196298.1 Zea mays uncharacterized LOC100501614 (LOC100501614), mRNA >BT085775.1 Zea mays full-length cDNA clone ZM_BFc0061E21 mRNA, complete cds	sp|P30756|H2B2_MAIZE/1.2e-66/Histone H2B.2 OS=Zea mays PE=2 SV=3	sita:101774517/6.1e-68/histone H2B.1-like; K11252 histone H2B	At3g46030/7.5e-56/[B] KOG1744 Histone H2B	Isoform05387/2.3e-21/Core histone H2A/H2B/H3/H4	cellular_component:GO:0005634//nucleus;GO:0000786//nucleosome;molecular_function:GO:0003677//DNA binding;GO:0046982//protein heterodimerization activity;
Isoform01783	11.37	14.67	4.68	28.96	27.2	71.67	919.95	713.35	617.76	902.97	805.45	909.79	ARU07203.1/2.2e-136/caffeoyl CoA O-methyltransferase [Cenchrus purpureus]	KY347028.1/0.0/KY347028.1 Cenchrus purpureus caffeoyl CoA O-methyltransferase (CCoAOMT) mRNA, complete cds	sp|Q9XGP7|OMT15_ORYSJ/1.1e-111/Tricin synthase 1 OS=Oryza sativa subsp. japonica GN=ROMT-15 PE=1 SV=1	sita:101753161/1.2e-136/tricin synthase 1-like; K18883 tricin synthase [EC:2.1.1.175]	At4g34050/9.3e-82/[Q] KOG1663 O-methyltransferase	Isoform01783/2.2e-84/O-methyltransferase	molecular_function:GO:0008171//O-methyltransferase activity;
Isoform04622	0	0	0	0	0	0	911.83	1515.48	1501.24	1086.38	953	1593.51	KQL22358.1/2.2e-66/hypothetical protein SETIT_031242mg [Setaria italica]	EU724873.1/0.0/EU724873.1 Zea mays subsp. parviglumis isolate pr1_T3c pathogenesis-related protein class I (pr1) gene, partial cds >EU724878.1 Zea mays subsp. parviglumis isolate pr1_T12 pathogenesis-related protein class I (pr1) gene, partial cds	sp|P08299|PR1A_TOBAC/1.7e-47/Pathogenesis-related protein 1A OS=Nicotiana tabacum PE=1 SV=1	sita:101774383/7.1e-67/pathogenesis-related protein 1-like; K13449 pathogenesis-related protein 1	At2g14610/5.7e-46/[S] KOG3017 Defense-related protein containing SCP domain	Isoform04622/5.8e-25/Cysteine-rich secretory protein family	cellular_component:GO:0005576//extracellular region;
Isoform64189	367.43	416.83	420.77	825.76	538.09	639.35	911.24	752.38	456.51	348.47	714.15	388.66	XP_004952168.1/4.3e-48/PREDICTED: 60S ribosomal protein L37-1-like [Setaria italica] >KQL29107.1 hypothetical protein SETIT_018832mg [Setaria italica]	XM_002451324.2/0.0/XM_002451324.2 PREDICTED: Sorghum bicolor 60S ribosomal protein L37-3 (LOC8066508), mRNA	sp|Q8LFH7|RL371_ARATH/2.2e-41/60S ribosomal protein L37-1 OS=Arabidopsis thaliana GN=RPL37A PE=3 SV=1	sita:101780565/6.3e-49/60S ribosomal protein L37-1-like; K02922 large subunit ribosomal protein L37e	At1g15250/5.2e-41/[J] KOG3475 60S ribosomal protein L37	Isoform64189/2.1e-27/Ribosomal protein L37e	biological_process:GO:0006412//translation;cellular_component:GO:0005840//ribosome;GO:0022625//cytosolic large ribosomal subunit;molecular_function:GO:0003723//RNA binding;GO:0046872//metal ion binding;GO:0003735//structural constituent of ribosome;GO:0019843//rRNA binding;
Isoform08463	168.87	152.86	146.72	214.26	215.15	248.2	905.14	802.72	805.64	649.76	557.43	628.27	AAV88598.1/8.1e-120/glutathione S-transferase [Cenchrus americanus]	AY823546.1/0.0/AY823546.1 Pennisetum glaucum glutathione S-transferase mRNA, complete cds	sp|P12653|GSTF1_MAIZE/1.3e-109/Glutathione S-transferase 1 OS=Zea mays GN=GST1 PE=1 SV=4	sita:101781774/2.1e-112/glutathione S-transferase 1; K00799 glutathione S-transferase [EC:2.5.1.18]	At3g62760/1.5e-47/[O] KOG0867 Glutathione S-transferase	Isoform08463/9.9e-27/Glutathione S-transferase, N-terminal domain	NA
Isoform12132	385.67	331.74	381.84	439.48	421.41	456.9	903.12	1053.39	790.52	899.15	1105.53	781.16	XP_004981603.1/4.4e-47/PREDICTED: cytochrome c oxidase subunit 6a, mitochondrial [Setaria italica] >KQK86898.1 hypothetical protein SETIT_038223mg [Setaria italica]	XM_002466335.2/0.0/XM_002466335.2 PREDICTED: Sorghum bicolor cytochrome c oxidase subunit 6a, mitochondrial (LOC8083958), mRNA	sp|Q9T070|COX6A_ARATH/8.9e-29/Cytochrome c oxidase subunit 6a, mitochondrial OS=Arabidopsis thaliana GN=COX6A PE=3 SV=1	sita:101765525/6.5e-48/cytochrome c oxidase subunit 6a, mitochondrial; K02266 cytochrome c oxidase subunit 6a	At4g37830/2.1e-28/[C] KOG3469 Cytochrome c oxidase, subunit VIa/COX13	Isoform12132/5.3e-07/Cytochrome c oxidase subunit VIa	biological_process:GO:0006123//mitochondrial electron transport, cytochrome c to oxygen;GO:0009060//aerobic respiration;cellular_component:GO:0005751//mitochondrial respiratory chain complex IV;molecular_function:GO:0004129//cytochrome-c oxidase activity;GO:0030234//enzyme regulator activity;
Isoform07880	646.66	765.77	427.93	1198.46	659.99	253	896.26	1440.56	1750.2	1175.03	1123.21	947.17	XP_004985722.1/6.1e-135/PREDICTED: aquaporin TIP1-1 [Setaria italica] >KQK92594.1 hypothetical protein SETIT_037174mg [Setaria italica]	KU532914.1/0.0/KU532914.1 Cenchrus americanus TIP1;1 (TIP1;1) mRNA, complete cds	sp|O64964|TIP11_MAIZE/5.2e-131/Aquaporin TIP1-1 OS=Zea mays GN=TIP1-1 PE=2 SV=1	sita:101767863/9.0e-136/aquaporin TIP1-1; K09873 aquaporin TIP	At2g36830/4.3e-104/[G] KOG0223 Aquaporin (major intrinsic protein family)	Isoform07880/2.3e-70/Major intrinsic protein	biological_process:GO:0006833//water transport;GO:0009826//unidimensional cell growth;GO:0007033//vacuole organization;GO:0048366//leaf development;cellular_component:GO:0009705//plant-type vacuole membrane;GO:0016021//integral component of membrane;molecular_function:GO:0015250//water channel activity;GO:0005215//transporter activity;
Isoform00294	80.81	79.08	78.73	141.58	131.51	164.38	896.14	744.2	638.23	489.45	797.34	459.12	XP_004953842.1/7.9e-214/PREDICTED: glutamine synthetase cytosolic isozyme 1-1 [Setaria italica] >KQL31407.1 hypothetical protein SETIT_017628mg [Setaria italica]	XM_021458271.1/0.0/XM_021458271.1 PREDICTED: Sorghum bicolor glutamine synthetase cytosolic isozyme 1-1 (LOC110434374), mRNA	sp|P14656|GLN11_ORYSJ/3.6e-211/Glutamine synthetase cytosolic isozyme 1-1 OS=Oryza sativa subsp. japonica GN=GLN1-1 PE=1 SV=1	sita:101772334/1.2e-214/glutamine synthetase cytosolic isozyme 1-1; K01915 glutamine synthetase [EC:6.3.1.2]	At5g37600/9.0e-197/[E] KOG0683 Glutamine synthetase	Isoform00294/7.1e-18/Glutamine synthetase, catalytic domain	biological_process:GO:0006542//glutamine biosynthetic process;molecular_function:GO:0004356//glutamate-ammonia ligase activity;GO:0005524//ATP binding;
Isoform05405	91.61	99.55	107.22	194.7	168.23	163.15	894.19	1015.81	1069.76	1011.93	934.02	941.05	PAN26990.1/1.0e-202/hypothetical protein PAHAL_E00458 [Panicum hallii]	XM_002458899.2/0.0/XM_002458899.2 PREDICTED: Sorghum bicolor fructose-bisphosphate aldolase, cytoplasmic isozyme (LOC8078696), mRNA	sp|P17784|ALFC1_ORYSJ/1.3e-194/Fructose-bisphosphate aldolase 1, cytoplasmic OS=Oryza sativa subsp. japonica GN=FBA1 PE=1 SV=2	sita:101756517/2.0e-200/fructose-bisphosphate aldolase cytoplasmic isozyme-like; K01623 fructose-bisphosphate aldolase, class I [EC:4.1.2.13]	At2g36460/3.9e-170/[G] KOG1557 Fructose-biphosphate aldolase	Isoform05405/5.2e-170/Fructose-bisphosphate aldolase class-I	biological_process:GO:0006096//glycolytic process;molecular_function:GO:0004332//fructose-bisphosphate aldolase activity;
Isoform41343	347.59	384.95	317.5	768.69	416.93	540.41	892.49	751.2	430.16	333.68	651.96	335.22	OEL27823.1/6.0e-72/60S ribosomal protein L28-1 [Dichanthelium oligosanthes]	XM_021446854.1/0.0/XM_021446854.1 PREDICTED: Sorghum bicolor 60S ribosomal protein L28-1-like (LOC110430020), transcript variant X1, mRNA	sp|O82204|RL281_ARATH/1.1e-49/60S ribosomal protein L28-1 OS=Arabidopsis thaliana GN=RPL28A PE=1 SV=1	sita:101761330/2.5e-83/60S ribosomal protein L28-1-like; K02903 large subunit ribosomal protein L28e	At2g19730/2.5e-49/[J] KOG3412 60S ribosomal protein L28	Isoform41343/4e-34/Ribosomal L28e protein family	biological_process:GO:0006412//translation;cellular_component:GO:0005840//ribosome;molecular_function:GO:0003735//structural constituent of ribosome;
Isoform00821	63.69	78.1	77.7	129.1	131.04	153.84	878.48	1059.02	1162.89	1010.24	841.14	894.09	KQL08216.1/4.1e-204/hypothetical protein SETIT_005058mg [Setaria italica]	XM_002458899.2/0.0/XM_002458899.2 PREDICTED: Sorghum bicolor fructose-bisphosphate aldolase, cytoplasmic isozyme (LOC8078696), mRNA	sp|P17784|ALFC1_ORYSJ/5.7e-195/Fructose-bisphosphate aldolase 1, cytoplasmic OS=Oryza sativa subsp. japonica GN=FBA1 PE=1 SV=2	sita:101756517/5.6e-203/fructose-bisphosphate aldolase cytoplasmic isozyme-like; K01623 fructose-bisphosphate aldolase, class I [EC:4.1.2.13]	At3g52930/7.9e-171/[G] KOG1557 Fructose-biphosphate aldolase	Isoform00821/2.4e-170/Fructose-bisphosphate aldolase class-I	biological_process:GO:0006096//glycolytic process;molecular_function:GO:0004332//fructose-bisphosphate aldolase activity;
Isoform14470	0	526.67	0	0.92	7.35	8.61	877.84	249.72	573.31	759.5	743.2	497.63	KRH17812.1/2.9e-114/hypothetical protein GLYMA_13G0180002, partial [Glycine max]	LT593967.1/0.0/LT593967.1 Chasechloa egregia genomic DNA containing ETS-18S-ITS1-5.8S-ITS2-26S region, specimen voucher L.H. Boivin s.n. (P)	NA	han:110926720/6.5e-55/uncharacterized protein LOC110926720; K22020 mucin-19	Hs8923828/2.2e-08/[F] LSE2852 H Membrane nucleoside transporter	NA	NA
Isoform33294	61.05	141.42	119.59	415.33	130.71	128.19	876.24	725.48	823.4	1193.86	1247.9	1096.43	XP_004984513.1/1.5e-215/PREDICTED: uncharacterized protein LOC101778255 [Setaria italica]	NM_001148739.1/0.0/NM_001148739.1 Zea mays uncharacterized LOC100274379 (LOC100274379), mRNA >BT042893.1 Zea mays full-length cDNA clone ZM_BFc0059G09 mRNA, complete cds	sp|Q10M12|40C1_ORYSJ/1.6e-193/Ricin B-like lectin R40C1 OS=Oryza sativa subsp. japonica GN=R40C1 PE=1 SV=1	NA	NA	Isoform33294/3.7e-16/Ricin-type beta-trefoil lectin domain-like	NA
Isoform60881	1020.63	942.95	1093.43	1388.79	1204.21	1364.58	874.6	839.26	675.09	559.44	665.35	566.1	XP_004958204.1/6.9e-87/PREDICTED: eukaryotic translation initiation factor 5A [Setaria italica] >KQL26524.1 hypothetical protein SETIT_031349mg [Setaria italica]	KJ577595.1/0.0/KJ577595.1 Saccharum hybrid cultivar ROC22 translation initiation factor5A (elF5A) mRNA, complete cds	sp|P80639|IF5A_MAIZE/2.7e-88/Eukaryotic translation initiation factor 5A OS=Zea mays GN=TIF5A PE=1 SV=2	sita:101758454/1.0e-87/eukaryotic translation initiation factor 5A; K03263 translation initiation factor 5A	At1g13950/2.1e-75/[J] KOG3271 Translation initiation factor 5A (eIF-5A)	Isoform60881/7.2e-30/Eukaryotic elongation factor 5A hypusine, DNA-binding OB fold	biological_process:GO:0006452//translational frameshifting;GO:0045905//positive regulation of translational termination;GO:0045901//positive regulation of translational elongation;molecular_function:GO:0043022//ribosome binding;GO:0003743//translation initiation factor activity;GO:0003746//translation elongation factor activity;
Isoform09534	10	12.53	26.35	23.98	53.47	16.79	872.06	2047.95	1711.1	1896.72	1480.83	1830.41	PAN16828.1/3.3e-29/hypothetical protein PAHAL_C01034 [Panicum hallii] >PAN16829.1 hypothetical protein PAHAL_C01034 [Panicum hallii]	EU724570.1/0.0/EU724570.1 Zea mays subsp. parviglumis isolate mpi_Z4 maize proteinase inhibitor (mpi) gene, complete cds	sp|P01053|ICI2_HORVU/7.0e-16/Subtilisin-chymotrypsin inhibitor-2A OS=Hordeum vulgare PE=1 SV=2	NA	NA	NA	NA
Isoform45762	401.51	380.52	292.53	274.36	280.51	447.5	869	877.61	710.03	549.31	548.29	532.76	XP_004958804.1/3.1e-140/PREDICTED: L-ascorbate peroxidase 2, cytosolic [Setaria italica] >KQL27314.1 hypothetical protein SETIT_030912mg [Setaria italica]	XM_002463406.2/0.0/XM_002463406.2 PREDICTED: Sorghum bicolor L-ascorbate peroxidase 2, cytosolic (LOC8077530), mRNA	sp|Q9FE01|APX2_ORYSJ/2.4e-129/L-ascorbate peroxidase 2, cytosolic OS=Oryza sativa subsp. japonica GN=APX2 PE=1 SV=1	sita:101754668/4.7e-141/L-ascorbate peroxidase 2, cytosolic; K00434 L-ascorbate peroxidase [EC:1.11.1.11]	At1g07890/3.2e-124/[R] TWOG0189 Peroxidase	Isoform45762/7.3e-47/Peroxidase	biological_process:GO:0000302//response to reactive oxygen species;GO:0006979//response to oxidative stress;GO:0034599//cellular response to oxidative stress;GO:0042744//hydrogen peroxide catabolic process;cellular_component:GO:0009507//chloroplast;molecular_function:GO:0020037//heme binding;GO:0016688//L-ascorbate peroxidase activity;GO:0004601//peroxidase activity;GO:0004130//cytochrome-c perox…
Isoform12765	0.53	1.06	1.39	0	3.49	0	868.67	1483.89	1445.97	950.93	708.97	1393.98	KQK96362.1/3.1e-31/hypothetical protein SETIT_011456mg [Setaria italica]	XR_215471.2/0.0/XR_215471.2 PREDICTED: Setaria italica uncharacterized LOC101782068 (LOC101782068), ncRNA	sp|P01053|ICI2_HORVU/1.6e-08/Subtilisin-chymotrypsin inhibitor-2A OS=Hordeum vulgare PE=1 SV=2	NA	NA	NA	NA
Isoform04930	416.46	394.47	328.83	1277.18	1053.89	1459.53	865.35	916.11	874.92	908.94	1019.17	860.49	KXG20688.1/4.6e-170/hypothetical protein SORBI_3010G239500 [Sorghum bicolor] >OQU76937.1 hypothetical protein SORBI_3010G239500 [Sorghum bicolor] >OQU76938.1 hypothetical protein SORBI_3010G239500 [Sorghum bicolor]	XM_021448519.1/0.0/XM_021448519.1 PREDICTED: Sorghum bicolor polyubiquitin (LOC110430698), transcript variant X2, mRNA	sp|P69309|UBIQP_AVEFA/5.5e-168/Polyubiquitin OS=Avena fatua PE=2 SV=2	sbi:8063786/2.6e-170/polyubiquitin; K08770 ubiquitin C	At5g20620/6.3e-167/[OR] KOG0001 Ubiquitin and ubiquitin-like proteins	Isoform04930/7.2e-137/Ubiquitin family	NA
Isoform04597	2.9	1.14	7.91	2.68	9.64	1.93	854.09	871.54	1097.4	1375.33	871.3	1459.82	PAN16857.1/1.9e-34/hypothetical protein PAHAL_C01058 [Panicum hallii]	XM_002450283.2/0.0/XM_002450283.2 PREDICTED: Sorghum bicolor cortical cell-delineating protein (LOC8070668), mRNA	sp|Q01595|CCDP_MAIZE/3.2e-26/Cortical cell-delineating protein OS=Zea mays PE=2 SV=1	bvg:104906049/6.3e-11/ubiquitin carboxyl-terminal hydrolase 36; K11855 ubiquitin carboxyl-terminal hydrolase 36/42 [EC:3.4.19.12]	At5g46900/1.8e-24/[R] LSE0121 A AAI domain	Isoform04597/3e-24/Hydrophobic seed protein	NA
Isoform03866	37.44	32.28	19.19	101.3	67.94	86.04	853.98	683.08	472.27	512.58	862.64	498.34	XP_004973616.1/7.2e-70/PREDICTED: histone H2B.1-like [Setaria italica] >XP_004973772.1 PREDICTED: histone H2B.1-like [Setaria italica] >KQL02067.1 hypothetical protein SETIT_014583mg [Setaria italica] >KQL02304.1 hypothetical protein SETIT_014584mg [Setaria italica]	XM_002445920.2/0.0/XM_002445920.2 PREDICTED: Sorghum bicolor histone H2B.3 (LOC8055359), mRNA	sp|Q43261|H2B3_MAIZE/1.6e-69/Histone H2B.3 OS=Zea mays PE=3 SV=3	sita:101774517/1.1e-70/histone H2B.1-like; K11252 histone H2B	At5g59910/2.1e-56/[B] KOG1744 Histone H2B	Isoform03866/2.2e-20/Core histone H2A/H2B/H3/H4	cellular_component:GO:0005634//nucleus;GO:0000786//nucleosome;molecular_function:GO:0003677//DNA binding;GO:0046982//protein heterodimerization activity;
Isoform07856	988.99	1019.84	507.61	689.98	688	994.72	847.88	945.23	682.99	526.13	618.45	682.64	XP_004966273.1/8.4e-60/PREDICTED: calcium-binding protein PBP1-like [Setaria italica] >KQL11909.1 hypothetical protein SETIT_009077mg [Setaria italica]	XM_006656332.2/0.0/XM_006656332.2 PREDICTED: Oryza brachyantha calcium-binding protein KIC-like (LOC102716421), mRNA	sp|Q9ZPX9|KIC_ARATH/9.8e-29/Calcium-binding protein KIC OS=Arabidopsis thaliana GN=KIC PE=1 SV=2	sita:101757699/1.2e-60/calcium-binding protein PBP1-like; K16465 centrin-1	At4g27280/7.9e-29/[ZD] KOG0028 Ca2+-binding protein (centrin/caltractin), EF-Hand superfamily protein	Isoform07856/5.6e-15/EF-hand domain pair	molecular_function:GO:0005509//calcium ion binding;
Isoform56903	38.51	44.11	40.68	72.67	72.01	102.72	845.6	895.1	802.98	908.03	752.87	841.45	XP_004967652.1/1.2e-111/PREDICTED: germin-like protein 1-1 [Setaria italica] >KQL03599.1 hypothetical protein SETIT_002865mg [Setaria italica]	XM_004967593.2/0.0/XM_004967593.2 PREDICTED: Setaria italica germin-like protein 1-1 (LOC101761239), mRNA	sp|Q7F731|GL11_ORYSJ/8.1e-105/Germin-like protein 1-1 OS=Oryza sativa subsp. japonica GN=GER4 PE=2 SV=1	NA	At1g09560/2.0e-69/[V] LSE0346 A Germin/oxalate oxidase	Isoform56903/1.7e-49/Cupin	cellular_component:GO:0005576//extracellular region;molecular_function:GO:0045735//nutrient reservoir activity;GO:0030145//manganese ion binding;
Isoform11765	552.11	439.46	416.76	249.7	223.68	351.15	844.58	914.05	956.24	905.08	644.78	678.99	XP_004977556.1/3.2e-125/PREDICTED: stem-specific protein TSJT1-like [Setaria italica]	XM_004977499.2/0.0/XM_004977499.2 PREDICTED: Setaria italica stem-specific protein TSJT1-like (LOC101775479), mRNA	sp|P24805|TSJT1_TOBAC/3.1e-24/Stem-specific protein TSJT1 OS=Nicotiana tabacum GN=TSJT1 PE=2 SV=1	nta:107790669/5.2e-08/asparagine synthetase [glutamine-hydrolyzing]-like; K01953 asparagine synthase (glutamine-hydrolysing) [EC:6.3.5.4]	NA	Isoform11765/1.6e-93/Aluminium induced protein	NA
Isoform80255	848	1045.32	388.2	635.11	500.54	507.78	843.29	718.86	1022.85	774.41	696.88	836.76	PAN13066.1/1.7e-61/hypothetical protein PAHAL_B03313 [Panicum hallii]	EF396229.1/0.0/EF396229.1 Zea mays AN18 mRNA, complete cds	sp|A3C039|SAP1_ORYSJ/1.9e-52/Zinc finger A20 and AN1 domain-containing stress-associated protein 1 OS=Oryza sativa subsp. japonica GN=SAP1 PE=2 SV=2	NA	At3g12630/8.5e-32/[R] KOG3173 Predicted Zn-finger protein	Isoform80255/1.2e-09/AN1-like Zinc finger	molecular_function:GO:0003677//DNA binding;GO:0008270//zinc ion binding;
Isoform03284	290.82	328.6	305.08	683.45	369.71	464.9	834.87	760.33	440.32	418.07	815.52	439.57	XP_004983991.1/3.2e-78/PREDICTED: 40S ribosomal protein S19 [Setaria italica] >KQK90377.1 hypothetical protein SETIT_037928mg [Setaria italica] >PAN49105.1 hypothetical protein PAHAL_B00531 [Panicum hallii]	XM_021450820.1/0.0/XM_021450820.1 PREDICTED: Sorghum bicolor 40S ribosomal protein S19 (LOC110431633), mRNA	sp|P40978|RS19_ORYSJ/3.1e-78/40S ribosomal protein S19 OS=Oryza sativa subsp. japonica GN=RPS19A PE=2 SV=1	sita:101781204/4.7e-79/40S ribosomal protein S19; K02966 small subunit ribosomal protein S19e	At5g61170/3.1e-60/[J] KOG3411 40S ribosomal protein S19	Isoform03284/2.5e-58/Ribosomal protein S19e	biological_process:GO:0000028//ribosomal small subunit assembly;GO:0006412//translation;cellular_component:GO:0005840//ribosome;GO:0022627//cytosolic small ribosomal subunit;molecular_function:GO:0003735//structural constituent of ribosome;
Isoform11529	398.2	391.28	335.78	372.01	348.95	330.7	826.09	688.98	546.81	416.68	650.11	399.17	PAN19873.1/5.0e-260/hypothetical protein PAHAL_C03219 [Panicum hallii] >PAN19874.1 hypothetical protein PAHAL_C03220 [Panicum hallii] >PAN19875.1 hypothetical protein PAHAL_C03221 [Panicum hallii] >PAN19879.1 hypothetical protein PAHAL_C03225 [Panicum hallii] >PAN19883.1 hypothetical protein PAHAL_C03229 [Panicum hallii] >PAN19885.1 hypothetical protein PAHAL_C03231 [Panicum hallii] >PAN19888.1 h…	XM_004962193.3/0.0/XM_004962193.3 PREDICTED: Setaria italica elongation factor 1-alpha-like (LOC101774966), mRNA	sp|O64937|EF1A_ORYSJ/5.8e-261/Elongation factor 1-alpha OS=Oryza sativa subsp. japonica GN=REFA1 PE=2 SV=2	sita:101786159/1.3e-260/elongation factor 1-alpha; K03231 elongation factor 1-alpha	At5g60390/8.5e-255/[J] KOG0052 Translation elongation factor EF-1 alpha/Tu	Isoform11529/8.6e-54/Elongation factor Tu GTP binding domain	cellular_component:GO:0005737//cytoplasm;molecular_function:GO:0003746//translation elongation factor activity;GO:0005525//GTP binding;GO:0003924//GTPase activity;
Isoform26489	0	0	524.7	0	0	0	822.48	0	410.1	620.27	431.31	577.61	NA	XR_554658.2/0.0/XR_554658.2 PREDICTED: Zea mays uncharacterized LOC103629826 (LOC103629826), transcript variant X7, ncRNA	NA	NA	NA	NA	NA
Isoform10996	895.47	1117.89	1143.66	993.05	1085.42	1576.25	820.97	1103.05	1128.21	759.09	666.41	874.72	XP_004979205.1/1.4e-34/PREDICTED: copper transport protein ATX1-like [Setaria italica] >KQK94463.1 hypothetical protein SETIT_027155mg [Setaria italica]	FP096430.1/0.0/FP096430.1 Phyllostachys edulis cDNA clone: bphyst004a04, full insert sequence	sp|Q94BT9|ATOX1_ARATH/3.0e-29/Copper transport protein ATX1 OS=Arabidopsis thaliana GN=ATX1 PE=1 SV=2	sita:101772789/2.1e-35/copper transport protein ATX1-like; K07213 copper chaperone	At3g56240/1.6e-28/[P] KOG1603 Copper chaperone	Isoform10996/6.5e-18/Heavy-metal-associated domain	biological_process:GO:0030001//metal ion transport;GO:0046916//cellular transition metal ion homeostasis;cellular_component:GO:0000785//chromatin;GO:0005737//cytoplasm;molecular_function:GO:0046872//metal ion binding;GO:0046914//transition metal ion binding;
Isoform03046	0.61	2.35	0.19	0.23	1.45	0.29	816.41	807.36	522.5	662.97	985.88	635.12	XP_004984759.1/7.2e-78/PREDICTED: histone H2A [Setaria italica] >KQK91438.1 hypothetical protein SETIT_037849mg [Setaria italica]	XM_002465414.2/0.0/XM_002465414.2 PREDICTED: Sorghum bicolor histone H2A (LOC8084912), mRNA	sp|P40280|H2A_MAIZE/6.0e-77/Histone H2A OS=Zea mays PE=2 SV=1	sita:101771744/1.1e-78/histone H2A; K11251 histone H2A	At5g02560/3.1e-60/[B] KOG1756 Histone 2A	Isoform03046/2e-18/C-terminus of histone H2A	cellular_component:GO:0005634//nucleus;GO:0000786//nucleosome;molecular_function:GO:0003677//DNA binding;GO:0046982//protein heterodimerization activity;
Isoform01259	1949.01	1756.63	710.54	865.01	964.38	1095.22	806.37	539.78	742.05	719.46	683.81	834.06	XP_004960375.1/7.6e-230/PREDICTED: zinc finger CCCH domain-containing protein 33 [Setaria italica] >KQL13191.1 hypothetical protein SETIT_021557mg [Setaria italica]	XM_002439172.2/0.0/XM_002439172.2 PREDICTED: Sorghum bicolor zinc finger CCCH domain-containing protein 33 (LOC8071266), mRNA	sp|Q688R3|C3H33_ORYSJ/8.3e-205/Zinc finger CCCH domain-containing protein 33 OS=Oryza sativa subsp. japonica GN=Os05g0128200 PE=2 SV=1	apro:F751_1912/4.1e-31/D-tyrosyl-tRNA(Tyr) deacylase; K07560 D-tyrosyl-tRNA(Tyr) deacylase [EC:3.1.-.-]	At5g58620/8.1e-94/[R] KOG1595 CCCH-type Zn-finger protein	Isoform01259/1.2e-06/Zinc finger C-x8-C-x5-C-x3-H type (and similar)	molecular_function:GO:0046872//metal ion binding;GO:0003677//DNA binding;
Isoform00562	459.6	406.07	657.98	500.25	349.23	578.66	798.02	906.63	694.46	507.89	552.98	524.55	NP_001105537.1/1.4e-58/uncharacterized protein LOC542519 [Zea mays] >AAV28625.1 immunophilin [Zea mays] >ACG24675.1 peptidyl-prolyl isomerase FKBP12 [Zea mays] >ACG24682.1 peptidyl-prolyl isomerase FKBP12 [Zea mays] >ACG31519.1 peptidyl-prolyl isomerase FKBP12 [Zea mays] >ACG32204.1 peptidyl-prolyl isomerase FKBP12 [Zea mays] >ACG48525.1 peptidyl-prolyl isomerase FKBP12 [Zea mays] >AQK75117.1 Pep…	XM_002454541.2/0.0/XM_002454541.2 PREDICTED: Sorghum bicolor peptidyl-prolyl cis-trans isomerase FKBP12 (LOC8075186), mRNA	sp|O04287|FKB12_VICFA/1.5e-52/Peptidyl-prolyl cis-trans isomerase FKBP12 OS=Vicia faba GN=FKBP12 PE=1 SV=1	zma:542519/2.1e-59/pco108516; uncharacterized protein LOC542519; K01802 peptidylprolyl isomerase [EC:5.2.1.8]	At5g64350/6.0e-49/[O] KOG0544 FKBP-type peptidyl-prolyl cis-trans isomerase	Isoform00562/1.8e-24/FKBP-type peptidyl-prolyl cis-trans isomerase	biological_process:GO:0061077//chaperone-mediated protein folding;cellular_component:GO:0005829//cytosol;GO:0005737//cytoplasm;molecular_function:GO:0003755//peptidyl-prolyl cis-trans isomerase activity;GO:0005528//FK506 binding;
Isoform23805	0	0	0	0	0	0	797.6	595.18	901.38	76.89	15.35	26.69	KQK86546.1/9.3e-159/hypothetical protein SETIT_039983mg [Setaria italica]	XM_015775142.1/0.0/XM_015775142.1 PREDICTED: Oryza sativa Japonica Group nicotianamine synthase 2 (LOC4332607), mRNA	sp|Q10MI9|NAS2_ORYSJ/2.7e-131/Nicotianamine synthase 2 OS=Oryza sativa subsp. japonica GN=NAS2 PE=2 SV=2	zma:542480/3.7e-136/nas1; nicotianamine synthase 1; K05953 nicotianamine synthase [EC:2.5.1.43]	NA	Isoform23805/5.4e-127/Nicotianamine synthase protein	NA
Isoform01365	13.6	13	17.95	1.63	1.14	3.66	795.08	1746.53	1496.33	919.44	665.21	1006.78	XP_004962696.1/1.5e-38/PREDICTED: metallothionein-like protein 4B [Setaria italica] >KQL16509.1 hypothetical protein SETIT_023848mg [Setaria italica]	XM_004962639.2/0.0/XM_004962639.2 PREDICTED: Setaria italica metallothionein-like protein 4B (LOC101774035), mRNA	sp|Q2QNE8|MT4B_ORYSJ/6.5e-31/Metallothionein-like protein 4B OS=Oryza sativa subsp. japonica GN=MT4B PE=2 SV=1	NA	At5g02380/2.2e-13/[P] KOG4738 Predicted metallothionein	NA	molecular_function:GO:0046872//metal ion binding;
Isoform18220	216.69	262.48	284.21	657.39	298.06	362.38	791.58	602.83	341.15	300.3	663.25	302.73	KQL01045.1/3.5e-55/hypothetical protein SETIT_015044mg, partial [Setaria italica]	XM_002443721.2/0.0/XM_002443721.2 PREDICTED: Sorghum bicolor 60S acidic ribosomal protein P1 (LOC8068570), mRNA	sp|P52855|RLA1_MAIZE/3.8e-46/60S acidic ribosomal protein P1 OS=Zea mays GN=RPP1A PE=1 SV=1	sita:101785419/3.1e-48/60S acidic ribosomal protein P1; K02942 large subunit ribosomal protein LP1	At1g01100/4.7e-31/[J] KOG1762 60s acidic ribosomal protein P1	Isoform18220/1.8e-26/60s Acidic ribosomal protein	biological_process:GO:0045860//positive regulation of protein kinase activity;GO:0002181//cytoplasmic translation;GO:0006414//translational elongation;cellular_component:GO:0022625//cytosolic large ribosomal subunit;molecular_function:GO:0030295//protein kinase activator activity;GO:0003735//structural constituent of ribosome;
Isoform10327	621	1121.85	475.63	1359.42	811.89	760.61	788.43	991.26	1075.37	1354.27	1210.39	1479.03	OEL12780.1/8.4e-25/hypothetical protein BAE44_0026201 [Dichanthelium oligosanthes]	DQ245594.1/0.0/DQ245594.1 Zea mays clone 18018 mRNA sequence	sp|Q0DKW8|LTI6B_ORYSJ/1.1e-24/Hydrophobic protein LTI6B OS=Oryza sativa subsp. japonica GN=LTI6B PE=2 SV=1	NA	At3g05880/2.1e-18/[R] KOG1773 Stress responsive protein	NA	NA
Isoform04476	4.96	1.07	0	3.09	2.42	8.45	786.76	602.47	685.53	632.36	582.53	359.69	XP_004953349.1/1.7e-107/PREDICTED: aquaporin TIP2-1 [Setaria italica] >KQL30800.1 hypothetical protein SETIT_018184mg [Setaria italica]	XM_002452763.2/0.0/XM_002452763.2 PREDICTED: Sorghum bicolor aquaporin TIP2-1 (LOC8076232), mRNA	sp|Q9ATL9|TIP21_MAIZE/8.6e-104/Aquaporin TIP2-1 OS=Zea mays GN=TIP2-1 PE=2 SV=1	sita:101753148/2.5e-108/aquaporin TIP2-1; K09873 aquaporin TIP	At5g47450/6.1e-84/[G] KOG0223 Aquaporin (major intrinsic protein family)	Isoform04476/4.3e-64/Major intrinsic protein	cellular_component:GO:0016021//integral component of membrane;GO:0032586//protein storage vacuole membrane;molecular_function:GO:0005215//transporter activity;
Isoform04054	0	0	0	0	0	0	783.21	708.36	895.08	91.94	19.68	41.22	Q40061.1/3.1e-161/RecName: Full=Mugineic-acid 3-dioxygenase; AltName: Full=Protein iron deficiency-specific 2 >BAA03647.1 ids2 [Hordeum vulgare subsp. vulgare]	XM_012844450.1/0.0/XM_012844450.1 PREDICTED: Setaria italica mugineic-acid 3-dioxygenase-like (LOC101776184), mRNA	sp|Q40061|IDS2_HORVU/1.9e-163/Mugineic-acid 3-dioxygenase OS=Hordeum vulgare GN=IDS2 PE=2 SV=1	sita:101776184/3.7e-172/mugineic-acid 3-dioxygenase-like; K18054 2'-deoxymugineic-acid 2'-dioxygenase / mugineic-acid 3-dioxygenase [EC:1.14.11.24 1.14.11.25]	At5g24530/1.6e-51/[QR] KOG0143 Iron/ascorbate family oxidoreductases	Isoform04054/3.7e-20/2OG-Fe(II) oxygenase superfamily	NA
Isoform12106	430.53	419.93	326.01	745.55	441.81	464.68	779.96	678.01	402.09	349.71	669.18	346.33	PAN15914.1/1.3e-91/hypothetical protein PAHAL_E00012 [Panicum hallii]	XM_002440733.2/0.0/XM_002440733.2 PREDICTED: Sorghum bicolor 60S ribosomal protein L17 (LOC8065928), mRNA	sp|O48557|RL17_MAIZE/2.2e-88/60S ribosomal protein L17 OS=Zea mays GN=RPL17 PE=2 SV=1	sbi:8065928/5.1e-90/60S ribosomal protein L17; K02880 large subunit ribosomal protein L17e	At1g67430/2.1e-78/[J] KOG3353 60S ribosomal protein L22	Isoform12106/2.6e-37/Ribosomal protein L22p/L17e	biological_process:GO:0006412//translation;cellular_component:GO:0015934//large ribosomal subunit;molecular_function:GO:0003735//structural constituent of ribosome;
Isoform01195	405.29	1643.32	255.16	91.18	84.05	80.39	778.64	1751	1508.56	1559.72	831.96	2779.64	KRH17852.1/2.0e-104/hypothetical protein GLYMA_13G021700, partial [Glycine max]	KT281164.1/0.0/KT281164.1 Alloteropsis semialata isolate BL 26S-18S ribosomal RNA intergenic spacer, partial sequence; 18S ribosomal RNA gene, internal transcribed spacer 1, 5.8S ribosomal RNA gene, and internal transcribed spacer 2, complete sequence; and 26S ribosomal RNA gene, partial sequence	NA	han:110926720/7.9e-10/uncharacterized protein LOC110926720; K22020 mucin-19	NA	NA	NA
Isoform68229	79.53	39.99	44.69	29.86	44.84	45.56	776.34	811.99	550.6	605.69	897.83	539.07	PAN07630.1/8.7e-52/hypothetical protein PAHAL_A02946 [Panicum hallii]	CP018161.1/0.0/CP018161.1 Oryza sativa Indica Group cultivar Shuhui498 chromosome 5 sequence	sp|P59259|H4_ARATH/5.0e-52/Histone H4 OS=Arabidopsis thaliana GN=At1g07660 PE=1 SV=2	zma:103633139/3.8e-52/histone H4; K11254 histone H4	At1g07660/1.2e-51/[B] KOG3467 Histone H4	Isoform68229/2.1e-08/Centromere kinetochore component CENP-T histone fold	NA
Isoform68112	506.44	553.02	368.35	1050.27	569.3	656.75	770.68	618.89	379.98	339.38	598.45	342.46	XP_004958295.1/3.7e-74/PREDICTED: 60S ribosomal protein L27a-3-like [Setaria italica] >KQL26639.1 hypothetical protein SETIT_031425mg [Setaria italica]	XM_002463128.2/0.0/XM_002463128.2 PREDICTED: Sorghum bicolor 60S ribosomal protein L27a-3 (LOC8060674), mRNA	sp|P49637|R27A3_ARATH/2.0e-64/60S ribosomal protein L27a-3 OS=Arabidopsis thaliana GN=RPL27AC PE=2 SV=2	sita:101759409/5.5e-75/60S ribosomal protein L27a-3-like; K02900 large subunit ribosomal protein L27Ae	At1g70600/4.7e-64/[J] KOG1742 60s ribosomal protein L15/L27	Isoform68112/7.9e-23/Ribosomal proteins 50S-L15, 50S-L18e, 60S-L27A	biological_process:GO:0002181//cytoplasmic translation;GO:0006412//translation;cellular_component:GO:0015934//large ribosomal subunit;GO:0022625//cytosolic large ribosomal subunit;molecular_function:GO:0003723//RNA binding;GO:0003735//structural constituent of ribosome;
Isoform01004	259.76	350.37	246.47	955.52	639.19	641.16	768.51	666.14	367.1	298.85	615.32	298.4	XP_008679216.1/7.0e-23/60S ribosomal protein L39 [Zea mays] >AQK55802.1 60S ribosomal protein L39 [Zea mays]	XM_002437914.2/0.0/XM_002437914.2 PREDICTED: Sorghum bicolor 60S ribosomal protein L39 (LOC8065406), mRNA	sp|Q6KAJ8|RL391_ORYSJ/1.8e-23/60S ribosomal protein L39-1 OS=Oryza sativa subsp. japonica GN=RPL39A PE=3 SV=2	zma:103654171/1.0e-23/60S ribosomal protein L39; K02924 large subunit ribosomal protein L39e	Hs4506647/1.2e-17/[J] KOG0002 60s ribosomal protein L39	NA	biological_process:GO:0006412//translation;cellular_component:GO:0005840//ribosome;GO:0022625//cytosolic large ribosomal subunit;molecular_function:GO:0003723//RNA binding;GO:0003735//structural constituent of ribosome;
Isoform02958	19.6	18.98	11.65	36.7	39.83	147.72	765.99	729.57	491.13	335.09	295.99	324.59	EAY83622.1/2.9e-08/hypothetical protein OsI_38849 [Oryza sativa Indica Group]	NA	NA	NA	NA	NA	cellular_component:GO:0016021//integral component of membrane;
Isoform08959	224.51	258.56	207.82	323.88	145.47	102.9	765.61	709.13	717.44	545.38	613.14	403.12	ANV20562.1/4.5e-162/PIP2;1 [Cenchrus americanus]	KU532911.1/0.0/KU532911.1 Cenchrus americanus PIP2;1 (PIP2;1) mRNA, complete cds	sp|Q84RL7|PIP21_MAIZE/5.7e-162/Aquaporin PIP2-1 OS=Zea mays GN=PIP2-1 PE=1 SV=2	sbi:8059750/9.6e-162/aquaporin PIP2-1; K09872 aquaporin PIP	At2g37170/5.3e-134/[G] KOG0223 Aquaporin (major intrinsic protein family)	Isoform08959/1.1e-84/Major intrinsic protein	biological_process:GO:0051289//protein homotetramerization;GO:0034220//ion transmembrane transport;GO:0051290//protein heterotetramerization;cellular_component:GO:0005887//integral component of plasma membrane;GO:0043234//protein complex;GO:0016021//integral component of membrane;GO:0005886//plasma membrane;molecular_function:GO:0015250//water channel activity;GO:0005215//transporter activity;
Isoform12834	0	0	0	0	0	0	765.19	466.44	728.86	604.54	325.22	636.13	EMS35707.1/1.2e-114/hypothetical protein TRIUR3_28534 [Triticum urartu]	XM_020305102.1/0.0/XM_020305102.1 PREDICTED: Aegilops tauschii subsp. tauschii myrosinase-binding protein 2-like (LOC109745986), mRNA	sp|A2WMH2|GOS9_ORYSI/2.4e-22/Protein GOS9 OS=Oryza sativa subsp. indica GN=GOS9 PE=2 SV=1	sbi:8074385/7.6e-29/jacalin-related lectin 3 isoform X3; K04733 interleukin-1 receptor-associated kinase 4 [EC:2.7.11.1]	At3g16460/6.7e-07/[R] TWOG0094 Lectins containing Jacalin domain	Isoform12834/4e-26/Dirigent-like protein	NA
Isoform12011	195.96	194.86	254.76	359.09	175.66	221.07	765.08	821.11	413.48	388.75	725.81	331.82	ACG26816.1/4.8e-40/40S ribosomal protein S21 [Zea mays]	KM105960.1/0.0/KM105960.1 Cenchrus americanus 40S ribosomal protein S21-like protein mRNA, partial cds	sp|Q41852|RS21_MAIZE/7.3e-41/40S ribosomal protein S21 OS=Zea mays GN=RPS21 PE=3 SV=1	zma:103625731/3.6e-40/40S ribosomal protein S21-like isoform X1; K02971 small subunit ribosomal protein S21e	At5g27700/2.0e-33/[J] KOG3486 40S ribosomal protein S21	NA	NA
Isoform12641	0.6	1.57	4.42	1.73	4.72	1.81	764.66	773.33	669.26	631.56	890.65	646.2	KQL30347.1/2.0e-191/hypothetical protein SETIT_017082mg [Setaria italica]	XM_002452356.2/0.0/XM_002452356.2 PREDICTED: Sorghum bicolor glyceraldehyde-3-phosphate dehydrogenase 3, cytosolic (LOC8056489), mRNA	sp|Q43247|G3PC3_MAIZE/3.2e-186/Glyceraldehyde-3-phosphate dehydrogenase 3, cytosolic OS=Zea mays GN=GAPC3 PE=2 SV=1	sita:101785151/2.5e-191/glyceraldehyde-3-phosphate dehydrogenase 3, cytosolic; K00134 glyceraldehyde 3-phosphate dehydrogenase [EC:1.2.1.12]	At1g13440/3.7e-169/[G] KOG0657 Glyceraldehyde 3-phosphate dehydrogenase	Isoform12641/2.4e-71/Glyceraldehyde 3-phosphate dehydrogenase, C-terminal domain	NA
Isoform02913	0	0	0	0	0	0	762.76	443.94	596.86	285.98	675.69	189.87	PAN24641.1/1.7e-40/hypothetical protein PAHAL_D02063 [Panicum hallii]	XM_021462955.1/0.0/XM_021462955.1 PREDICTED: Sorghum bicolor uncharacterized LOC110436291 (LOC110436291), mRNA	NA	NA	NA	Isoform02913/1.2e-17/Dirigent-like protein	NA
Isoform19441	323.84	330.4	253.57	515.59	336.12	349.94	757.02	655.58	383.92	358.83	702.23	373.83	XP_004960263.1/1.6e-148/PREDICTED: 40S ribosomal protein S4 [Setaria italica] >KQL13032.1 hypothetical protein SETIT_022971mg [Setaria italica]	XM_002463507.2/0.0/XM_002463507.2 PREDICTED: Sorghum bicolor 40S ribosomal protein S4 (LOC8079649), mRNA	sp|O22424|RS4_MAIZE/6.3e-150/40S ribosomal protein S4 OS=Zea mays GN=RPS4 PE=2 SV=1	sita:101775084/2.4e-149/40S ribosomal protein S4; K02987 small subunit ribosomal protein S4e	At5g58420/8.1e-140/[J] KOG0378 40S ribosomal protein S4	Isoform19441/5.4e-36/Ribosomal family S4e	biological_process:GO:0006412//translation;cellular_component:GO:0005840//ribosome;GO:0022627//cytosolic small ribosomal subunit;molecular_function:GO:0003723//RNA binding;GO:0003735//structural constituent of ribosome;GO:0019843//rRNA binding;
Isoform05003	862.13	1346.57	625.04	2923.21	2098.97	2198.11	752.22	1071.08	1117.24	854.41	657.98	901.23	NA	NA	NA	NA	NA	NA	NA
Isoform50384	280.54	336.95	163.94	512.71	304.7	504.74	751.66	542.55	553.53	476.65	490.8	450.16	PAN14678.1/1.6e-40/hypothetical protein PAHAL_B04508 [Panicum hallii]	EU976306.1/0.0/EU976306.1 Zea mays clone 705554 adhesive/proline-rich protein mRNA, complete cds	sp|Q8S8M0|WIH2_ARATH/1.9e-30/Cysteine-rich and transmembrane domain-containing protein WIH2 OS=Arabidopsis thaliana GN=WIH2 PE=1 SV=1	mis:MICPUN_60493/1.3e-07/DEAD/DEAH box helicase; K12614 ATP-dependent RNA helicase DDX6/DHH1 [EC:3.6.4.13]	NA	Isoform50384/0.015/GLTT repeat (6 copies)	NA
Isoform67634	34.54	37.97	43.4	547.91	181.87	465.89	751.32	996.19	1058.98	2211.81	1585.27	2106.55	XP_004952697.1/8.5e-50/PREDICTED: abscisic stress-ripening protein 3-like [Setaria italica] >KQL29954.1 hypothetical protein SETIT_018782mg [Setaria italica]	XM_008647554.2/0.0/XM_008647554.2 PREDICTED: Zea mays abscisic stress-ripening protein 3 (LOC103627266), mRNA	sp|P37220|ASR3_SOLLC/1.5e-35/Abscisic stress-ripening protein 3 OS=Solanum lycopersicum GN=ASR3 PE=4 SV=2	NA	NA	Isoform67634/1.4e-34/ABA/WDS induced protein	biological_process:GO:0006950//response to stress;
Isoform10651	185.6	207.31	264.55	66.85	88.63	48.34	748.79	461.38	475.25	458.82	558.8	383.9	XP_020147594.1/1.5e-264/tubulin alpha-3 chain [Aegilops tauschii subsp. tauschii] >Q9ZRR5.1 RecName: Full=Tubulin alpha-3 chain >CAA10663.1 alpha-tubulin 3 [Hordeum vulgare subsp. vulgare] >ABD92933.1 alpha tubulin-3B [Triticum aestivum] >ABD92934.1 alpha tubulin-3A [Triticum aestivum] >ABD92935.1 alpha tubulin-3D [Triticum aestivum] >BAJ87680.1 predicted protein [Hordeum vulgare subsp. vulgare] …	XM_021465783.1/0.0/XM_021465783.1 PREDICTED: Sorghum bicolor tubulin alpha-1 chain (LOC110437353), mRNA	sp|Q9ZRR5|TBA3_HORVU/9.1e-267/Tubulin alpha-3 chain OS=Hordeum vulgare GN=TUBA3 PE=2 SV=1	ats:109732808/2.2e-265/LOC109732808; tubulin alpha-3 chain; K07374 tubulin alpha	At4g14960/4.0e-257/[Z] KOG1376 Alpha tubulin	Isoform10651/1.5e-67/Tubulin/FtsZ family, GTPase domain	biological_process:GO:0007017//microtubule-based process;cellular_component:GO:0005874//microtubule;GO:0005737//cytoplasm;molecular_function:GO:0005200//structural constituent of cytoskeleton;GO:0005525//GTP binding;GO:0003924//GTPase activity;
Isoform12030	2337.71	1986.21	1308.67	2857.46	1956.86	2116.45	748.41	1030	902.99	1001.96	1017.75	1050.52	KQL09126.1/2.2e-69/hypothetical protein SETIT_007379mg [Setaria italica]	CT841989.1/0.0/CT841989.1 Oryza rufipogon (W1943) cDNA clone: ORW1943C104B22, full insert sequence	sp|P59169|H33_ARATH/4.1e-68/Histone H3.3 OS=Arabidopsis thaliana GN=HTR4 PE=1 SV=2	gmx:100783277/3.4e-67/histone H3.3; K11253 histone H3	At4g40030/9.5e-68/[B] KOG1745 Histones H3 and H4	Isoform12030/4.9e-55/Core histone H2A/H2B/H3/H4	NA
Isoform12293	27.15	30.85	23.05	38.13	33.27	42.26	740.16	578.39	540.37	407.98	417.95	353.9	ANV20560.1/1.5e-160/PIP1;1 [Cenchrus americanus]	XM_002454463.2/0.0/XM_002454463.2 PREDICTED: Sorghum bicolor aquaporin PIP1-2 (LOC8076062), mRNA	sp|Q6EU94|PIP11_ORYSJ/1.8e-158/Aquaporin PIP1-1 OS=Oryza sativa subsp. japonica GN=PIP1-1 PE=2 SV=1	sbi:8076062/6.9e-158/aquaporin PIP1-2; K09872 aquaporin PIP	At4g23400/1.1e-145/[G] KOG0223 Aquaporin (major intrinsic protein family)	Isoform12293/2.9e-83/Major intrinsic protein	biological_process:GO:0034220//ion transmembrane transport;cellular_component:GO:0005887//integral component of plasma membrane;GO:0016021//integral component of membrane;molecular_function:GO:0015250//water channel activity;GO:0005215//transporter activity;
Isoform49374	195.86	191.86	119.63	307.97	240.87	303	739.39	712.22	454.08	495.92	675.72	450.93	PAN07630.1/6.9e-51/hypothetical protein PAHAL_A02946 [Panicum hallii]	XM_002460205.2/0.0/XM_002460205.2 PREDICTED: Sorghum bicolor histone H4 (LOC8060296), mRNA	sp|P62785|H41_WHEAT/1.3e-51/Histone H4 variant TH011 OS=Triticum aestivum PE=3 SV=2	vra:106766494/1.0e-51/uncharacterized protein LOC106766494; K11254 histone H4	At2g28740/3.2e-51/[B] KOG3467 Histone H4	Isoform49374/2e-08/Centromere kinetochore component CENP-T histone fold	NA
Isoform03937	0	0	0	0	0	0	738.97	722.21	831.57	108.58	34.46	66.92	Q40061.1/1.4e-161/RecName: Full=Mugineic-acid 3-dioxygenase; AltName: Full=Protein iron deficiency-specific 2 >BAA03647.1 ids2 [Hordeum vulgare subsp. vulgare]	XM_012844450.1/0.0/XM_012844450.1 PREDICTED: Setaria italica mugineic-acid 3-dioxygenase-like (LOC101776184), mRNA	sp|Q40061|IDS2_HORVU/8.5e-164/Mugineic-acid 3-dioxygenase OS=Hordeum vulgare GN=IDS2 PE=2 SV=1	sita:101776184/2.6e-173/mugineic-acid 3-dioxygenase-like; K18054 2'-deoxymugineic-acid 2'-dioxygenase / mugineic-acid 3-dioxygenase [EC:1.14.11.24 1.14.11.25]	At5g24530/1.9e-52/[QR] KOG0143 Iron/ascorbate family oxidoreductases	Isoform03937/8.1e-20/2OG-Fe(II) oxygenase superfamily	NA
Isoform05001	403.51	474.95	232.98	257.47	248.24	431.13	735.39	639.7	540.37	383.62	461.75	507.67	XP_004966273.1/8.3e-63/PREDICTED: calcium-binding protein PBP1-like [Setaria italica] >KQL11909.1 hypothetical protein SETIT_009077mg [Setaria italica]	XM_006656332.2/0.0/XM_006656332.2 PREDICTED: Oryza brachyantha calcium-binding protein KIC-like (LOC102716421), mRNA	sp|Q9LSQ6|PBP1_ARATH/1.3e-28/Calcium-binding protein PBP1 OS=Arabidopsis thaliana GN=PBP1 PE=1 SV=1	sita:101757699/1.2e-63/calcium-binding protein PBP1-like; K16465 centrin-1	At4g27280/2.1e-29/[ZD] KOG0028 Ca2+-binding protein (centrin/caltractin), EF-Hand superfamily protein	Isoform05001/3.3e-15/EF-hand domain pair	molecular_function:GO:0005509//calcium ion binding;
Isoform86034	849.86	1015.94	377.35	678.37	556.53	594.18	731.49	577.57	526.01	351.73	331.59	523.83	NA	XM_004951624.3/0.0/XM_004951624.3 PREDICTED: Setaria italica probable WRKY transcription factor 40 (LOC101754625), mRNA	NA	NA	NA	NA	NA
Isoform04105	6.56	31.78	37.91	0	24.27	13.38	731.45	616.53	612.88	332.58	292.86	381.56	NA	NA	NA	NA	NA	NA	NA
Isoform03967	0	0	0	0	0	0	730.48	865.29	669.45	713.85	540.3	895.51	ACG45070.1/7.5e-14/hypothetical protein [Zea mays]	NA	NA	NA	NA	NA	biological_process:GO:0006952//defense response;
Isoform05122	323.03	349.17	369.33	645.52	431.72	454.01	729.23	620.89	379.77	362.51	704.4	385.15	XP_002456471.2/3.3e-49/40S ribosomal protein S25-2 [Sorghum bicolor]	XM_002456425.2/0.0/XM_002456425.2 PREDICTED: Sorghum bicolor 40S ribosomal protein S25-4 (LOC8082383), mRNA	sp|Q9SIK2|RS252_ARATH/3.0e-47/40S ribosomal protein S25-2 OS=Arabidopsis thaliana GN=RPS25B PE=3 SV=1	sita:101762233/4.9e-50/40S ribosomal protein S25-4; K02975 small subunit ribosomal protein S25e	At2g21580/7.1e-47/[J] KOG1767 40S ribosomal protein S25	Isoform05122/1.3e-41/S25 ribosomal protein	NA
Isoform06710	259.34	282.02	261.17	482.26	274.82	266.84	726.84	608.99	373.47	323.16	620.31	328.17	NP_001148350.1/9.8e-84/60S ribosomal protein L12 [Zea mays] >ACG30958.1 60S ribosomal protein L12 [Zea mays] >ACG31467.1 60S ribosomal protein L12 [Zea mays] >ACN36842.1 unknown [Zea mays] >AQK54518.1 60S ribosomal protein L12-3 [Zea mays]	FP092418.1/0.0/FP092418.1 Phyllostachys edulis cDNA clone: bphyst007m23, full insert sequence	sp|O50003|RL12_PRUAR/3.2e-79/60S ribosomal protein L12 OS=Prunus armeniaca GN=RPL12 PE=2 SV=1	zma:100281960/1.5e-84/60S ribosomal protein L12; K02870 large subunit ribosomal protein L12e	At5g60670/9.8e-79/[J] KOG0886 40S ribosomal protein S2	Isoform06710/4.8e-23/Ribosomal protein L11, N-terminal domain	biological_process:GO:0006412//translation;cellular_component:GO:0005840//ribosome;molecular_function:GO:0003735//structural constituent of ribosome;
Isoform05750	0	0	0	0	0	0	724.64	1052.57	793.87	704.87	869.01	719.37	XP_004982977.1/1.9e-35/PREDICTED: putative glycine-rich cell wall structural protein 1 [Setaria italica]	NA	NA	NA	NA	NA	NA
Isoform04862	0	0	2.25	0	0.48	3.49	724.41	1840.57	1854.74	1315.8	931.84	1865.14	KQK96356.1/2.2e-27/hypothetical protein SETIT_011531mg [Setaria italica] >KQK96357.1 hypothetical protein SETIT_011531mg [Setaria italica]	NA	sp|P01053|ICI2_HORVU/2.0e-09/Subtilisin-chymotrypsin inhibitor-2A OS=Hordeum vulgare PE=1 SV=2	NA	NA	NA	NA
Isoform11113	293.01	317.26	338.28	632.5	510.84	517.57	723.33	751.99	586.55	551.71	731.65	582.89	KQL13365.1/3.0e-32/hypothetical protein SETIT_024061mg, partial [Setaria italica]	XM_002440425.2/0.0/XM_002440425.2 PREDICTED: Sorghum bicolor uncharacterized LOC8067337 (LOC8067337), mRNA	sp|P80497|ATPY_SOLTU/4.7e-06/ATP synthase 6 kDa subunit, mitochondrial (Fragment) OS=Solanum tuberosum PE=1 SV=1	NA	NA	NA	cellular_component:GO:0016021//integral component of membrane;
Isoform67008	8.26	24.45	1.7	0	0.84	0	716.91	664.05	313.76	97.5	77.07	124.99	NA	NA	NA	NA	NA	NA	NA
Isoform10453	281.47	334.5	477.94	767.9	710.12	742.36	713.42	806.3	677.91	663.38	660.63	668.37	AQK95767.1/3.7e-25/Uncharacterized protein family SERF [Zea mays]	EU966291.1/0.0/EU966291.1 Zea mays clone 293208 4F5 protein family protein mRNA, complete cds	NA	NA	NA	NA	NA
Isoform02956	986.9	929	700.88	1253.83	813.51	902.83	713.13	913.61	735.29	780.52	798.92	816	KQL09126.1/2.5e-76/hypothetical protein SETIT_007379mg [Setaria italica]	XM_015788057.1/0.0/XM_015788057.1 PREDICTED: Oryza sativa Japonica Group histone H3.3 (LOC4340006), mRNA	sp|P59169|H33_ARATH/2.5e-68/Histone H3.3 OS=Arabidopsis thaliana GN=HTR4 PE=1 SV=2	dosa:Os06t0130900-00/3.4e-70/Os06g0130900; Similar to Histone H3 (Fragment).; K11253 histone H3	At4g40030/5.8e-68/[B] KOG1745 Histones H3 and H4	Isoform02956/5.3e-55/Core histone H2A/H2B/H3/H4	NA
Isoform08711	1086.16	1184.69	935.67	1401.17	1436.49	1392.09	698.44	579.78	517.7	464.41	486.58	454.1	KQL12315.1/6.0e-58/hypothetical protein SETIT_007288mg [Setaria italica]	XM_021449536.1/0.0/XM_021449536.1 PREDICTED: Sorghum bicolor DNA-binding protein MNB1B (LOC110431028), mRNA	sp|P27347|MNB1B_MAIZE/4.7e-55/DNA-binding protein MNB1B OS=Zea mays GN=MNB1B PE=1 SV=1	sita:101783372/9.0e-59/DNA-binding protein MNB1B; K10802 high mobility group protein B1	At1g20690_2/6.5e-31/[R] KOG0381 HMG box-containing protein	Isoform08711/2.6e-23/HMG (high mobility group) box	NA
Isoform02723	335.27	336.06	378.18	537.49	367.33	413.15	693.4	680.42	324.19	299.83	601.32	292.32	XP_002464505.1/2.0e-73/60S ribosomal protein L23 [Sorghum bicolor] >XP_002468543.1 60S ribosomal protein L23 [Sorghum bicolor] >XP_002453026.1 60S ribosomal protein L23 [Sorghum bicolor] >XP_004954346.1 PREDICTED: 60S ribosomal protein L23 [Setaria italica] >XP_004982926.1 PREDICTED: 60S ribosomal protein L23 [Setaria italica] >XP_004985770.1 PREDICTED: 60S ribosomal protein L23 [Setaria italica]…	XM_002464460.2/0.0/XM_002464460.2 PREDICTED: Sorghum bicolor 60S ribosomal protein L23 (LOC8059259), mRNA	sp|P49690|RL23_ARATH/1.8e-74/60S ribosomal protein L23 OS=Arabidopsis thaliana GN=RPL23A PE=2 SV=3	sita:101764509/3.0e-74/60S ribosomal protein L23; K02894 large subunit ribosomal protein L23e	At2g33370/4.2e-74/[J] KOG0901 60S ribosomal protein L14/L17/L23	Isoform02723/2.6e-34/Ribosomal protein L14p/L23e	biological_process:GO:0006412//translation;cellular_component:GO:0005840//ribosome;GO:0022625//cytosolic large ribosomal subunit;molecular_function:GO:0003735//structural constituent of ribosome;GO:0070180//large ribosomal subunit rRNA binding;
Isoform05023	46.24	38.16	20.48	63.78	52.32	58.83	692.14	599.82	373.06	398.02	583.82	365.43	XP_004970473.1/2.2e-73/PREDICTED: histone H2A-like [Setaria italica] >KQL07596.1 hypothetical protein SETIT_003187mg [Setaria italica]	AY103710.1/0.0/AY103710.1 Zea mays PCO123562 mRNA sequence	sp|Q94E96|H2A5_ORYSJ/2.7e-71/Probable histone H2A.5 OS=Oryza sativa subsp. japonica GN=Os01g0502700 PE=2 SV=1	sita:101769640/3.3e-74/histone H2A-like; K11251 histone H2A	At5g02560/4.2e-59/[B] KOG1756 Histone 2A	Isoform05023/7.2e-18/C-terminus of histone H2A	cellular_component:GO:0005634//nucleus;GO:0000786//nucleosome;molecular_function:GO:0003677//DNA binding;GO:0046982//protein heterodimerization activity;
Isoform00587	300.29	323.01	283.83	744.49	590.56	643.01	683.78	624.98	480.32	386.36	548.48	384.87	KQL13365.1/2.2e-35/hypothetical protein SETIT_024061mg, partial [Setaria italica]	XM_002440425.2/0.0/XM_002440425.2 PREDICTED: Sorghum bicolor uncharacterized LOC8067337 (LOC8067337), mRNA	sp|P80497|ATPY_SOLTU/4.6e-06/ATP synthase 6 kDa subunit, mitochondrial (Fragment) OS=Solanum tuberosum PE=1 SV=1	NA	NA	NA	cellular_component:GO:0016021//integral component of membrane;
Isoform06171	124.43	136.98	103.05	270.9	177.95	171.85	683.18	522.88	299.22	255.74	549.12	282.81	PAN48438.1/4.3e-80/hypothetical protein PAHAL_I04002 [Panicum hallii] >PAN48439.1 hypothetical protein PAHAL_I04002 [Panicum hallii]	XM_002464876.2/0.0/XM_002464876.2 PREDICTED: Sorghum bicolor nucleoside diphosphate kinase 1 (LOC8058066), mRNA	sp|P93554|NDK1_SACOF/4.7e-79/Nucleoside diphosphate kinase 1 OS=Saccharum officinarum GN=NDPK1 PE=1 SV=1	sita:101766493/9.3e-80/nucleoside diphosphate kinase 1; K00940 nucleoside-diphosphate kinase [EC:2.7.4.6]	At4g09320/2.6e-72/[F] KOG0888 Nucleoside diphosphate kinase	Isoform06171/2.8e-54/Nucleoside diphosphate kinase	biological_process:GO:0006228//UTP biosynthetic process;GO:0006241//CTP biosynthetic process;GO:0070301//cellular response to hydrogen peroxide;GO:0006183//GTP biosynthetic process;cellular_component:GO:0005622//intracellular;molecular_function:GO:0005524//ATP binding;GO:0004550//nucleoside diphosphate kinase activity;
Isoform01666	316.77	297.12	218.59	493.65	285.09	291.79	682.34	564.9	329.81	291.93	572.69	285.59	XP_002459748.1/1.4e-150/60S ribosomal protein L8 [Sorghum bicolor] >XP_021301510.1 60S ribosomal protein L8 [Sorghum bicolor] >EER96269.1 hypothetical protein SORBI_3002G115000 [Sorghum bicolor] >KXG23748.1 hypothetical protein SORBI_3008G135000 [Sorghum bicolor] >OEL27295.1 60S ribosomal protein L8 [Dichanthelium oligosanthes] >PAN10613.1 hypothetical protein PAHAL_B01535 [Panicum hallii] >PAN21…	XM_021445835.1/0.0/XM_021445835.1 PREDICTED: Sorghum bicolor 60S ribosomal protein L8 (LOC110429626), mRNA	sp|P29766|RL8_SOLLC/3.2e-147/60S ribosomal protein L8 OS=Solanum lycopersicum GN=RPL8 PE=2 SV=1	sbi:110429626/2.1e-151/60S ribosomal protein L8; K02938 large subunit ribosomal protein L8e	At4g36130/7.2e-142/[J] KOG2309 60s ribosomal protein L2/L8	Isoform01666/9.5e-46/Ribosomal Proteins L2, C-terminal domain	biological_process:GO:0006412//translation;GO:0002181//cytoplasmic translation;cellular_component:GO:0015934//large ribosomal subunit;GO:0022625//cytosolic large ribosomal subunit;molecular_function:GO:0003723//RNA binding;GO:0003735//structural constituent of ribosome;
Isoform12410	0	0	0	0	0	0	679.66	718.21	710.5	311.41	200.07	453.84	KQJ87225.1/9.6e-15/hypothetical protein BRADI_4g09880 [Brachypodium distachyon]	XM_015789700.1/0.0/XM_015789700.1 PREDICTED: Oryza sativa Japonica Group uncharacterized LOC4343053 (LOC4343053), mRNA	NA	NA	NA	NA	NA
Isoform00980	1724.46	1482.67	966.45	2260.66	2577.39	3779.57	675.13	581.49	480.28	423.88	403	435.27	OEL16465.1/3.7e-45/hypothetical protein BAE44_0022516 [Dichanthelium oligosanthes]	NA	NA	NA	NA	Isoform00980/0.0062/Protein of unknown function (DUF4044)	cellular_component:GO:0016021//integral component of membrane;
Isoform63419	493.36	541.5	362.68	812.82	498.94	500.52	671.67	562.73	319.92	249.36	473.26	250.39	KQK92635.1/4.5e-93/hypothetical protein SETIT_039576mg [Setaria italica]	XM_002468489.2/0.0/XM_002468489.2 PREDICTED: Sorghum bicolor 60S ribosomal protein L21-2 (LOC8080587), mRNA	sp|Q9FDZ9|RL212_ARATH/1.3e-81/60S ribosomal protein L21-2 OS=Arabidopsis thaliana GN=RPL21E PE=2 SV=1	sita:101778797/1.2e-90/60S ribosomal protein L21-2-like; K02889 large subunit ribosomal protein L21e	At1g57860/3.1e-81/[J] KOG1732 60S ribosomal protein L21	Isoform63419/0.019/Binding-protein-dependent transport system inner membrane component	NA
Isoform78687	281.69	314.05	282.33	522.57	327.67	311.89	670.53	526.89	351.94	274.91	568.83	310.57	KQK98882.1/9.5e-94/hypothetical protein SETIT_010907mg [Setaria italica]	XM_002447041.2/0.0/XM_002447041.2 PREDICTED: Sorghum bicolor 40S ribosomal protein S11 (LOC8072336), mRNA	sp|P25460|RS11_MAIZE/2.5e-83/40S ribosomal protein S11 OS=Zea mays GN=RPS11 PE=2 SV=1	sita:101776552/3.2e-86/40S ribosomal protein S11; K02949 small subunit ribosomal protein S11e	At3g48930/7.5e-78/[J] KOG1728 40S ribosomal protein S11	Isoform78687/3.4e-32/Ribosomal_S17 N-terminal	biological_process:GO:0006412//translation;cellular_component:GO:0005840//ribosome;GO:0022627//cytosolic small ribosomal subunit;molecular_function:GO:0003735//structural constituent of ribosome;
Isoform05357	37.18	36	20.22	39.5	58.74	86.01	668.29	531.91	416.41	619.74	488.1	503.24	KQL00736.1/3.1e-205/hypothetical protein SETIT_014900mg, partial [Setaria italica]	KR908724.1/0.0/KR908724.1 Cenchrus americanus caffeic acid O-methyltransferase mRNA, complete cds	sp|O82054|COMT1_SACOF/2.6e-193/Caffeic acid 3-O-methyltransferase OS=Saccharum officinarum GN=COMT PE=2 SV=1	sita:101765311/5.2e-202/caffeic acid 3-O-methyltransferase; K13066 caffeic acid 3-O-methyltransferase [EC:2.1.1.68]	At5g54160/1.4e-125/[R] KOG3178 Hydroxyindole-O-methyltransferase and related SAM-dependent methyltransferases	Isoform05357/2.4e-85/O-methyltransferase	NA
Isoform11785	34.71	48.63	33.73	76.41	66.39	58.82	662.28	549.26	564.39	467.75	469.32	410.51	XP_004968660.1/8.9e-233/PREDICTED: S-adenosylmethionine synthase 1 [Setaria italica] >KQL05003.1 hypothetical protein SETIT_001467mg [Setaria italica]	XM_021456550.1/0.0/XM_021456550.1 PREDICTED: Sorghum bicolor S-adenosylmethionine synthase 1 (LOC110433826), mRNA	sp|P93438|METK2_ORYSJ/1.0e-225/S-adenosylmethionine synthase 2 OS=Oryza sativa subsp. japonica GN=SAM2 PE=2 SV=1	sita:101756508/1.3e-233/S-adenosylmethionine synthase 1; K00789 S-adenosylmethionine synthetase [EC:2.5.1.6]	At1g02500/8.5e-215/[H] KOG1506 S-adenosylmethionine synthetase	Isoform11785/2.9e-63/S-adenosylmethionine synthetase, C-terminal domain	biological_process:GO:0006730//one-carbon metabolic process;GO:0006556//S-adenosylmethionine biosynthetic process;molecular_function:GO:0046872//metal ion binding;GO:0005524//ATP binding;GO:0004478//methionine adenosyltransferase activity;
Isoform04932	3438.1	4047.84	1819.8	4669.24	2731.02	5667.87	662.16	760.3	465.99	48.83	93.41	76.1	XP_004971008.1/3.0e-42/PREDICTED: uncharacterized protein LOC101772049 [Setaria italica] >KQL08257.1 hypothetical protein SETIT_003468mg [Setaria italica]	NM_001149324.2/0.0/NM_001149324.2 Zea mays uncharacterized LOC100275172 (LOC100275172), mRNA	NA	NA	NA	NA	NA
Isoform13459	304.63	333.38	323.11	576	399.44	570.49	662.11	532.87	302.59	281.75	557.45	283.01	PAN33464.1/4.3e-15/hypothetical protein PAHAL_F00062 [Panicum hallii]	FP094793.1/0.0/FP094793.1 Phyllostachys edulis cDNA clone: bphyem001a21, full insert sequence	NA	NA	NA	NA	NA
Isoform12529	1258.7	1235.37	1105.95	2214.15	1579.8	1730.32	660.45	980.17	895.9	771.2	749.76	714.8	OEL28190.1/2.3e-40/Thioredoxin H-type [Dichanthelium oligosanthes]	FP098189.1/0.0/FP098189.1 Phyllostachys edulis cDNA clone: bphyst030e08, full insert sequence	sp|A2YIW7|TRXH_ORYSI/1.4e-37/Thioredoxin H-type OS=Oryza sativa subsp. indica GN=TRXH PE=1 SV=1	sita:101785701/3.0e-37/thioredoxin H1-like; K03671 thioredoxin 1	At1g45145/2.7e-36/[O] KOG0907 Thioredoxin	Isoform12529/5.6e-31/Thioredoxin	biological_process:GO:0009409//response to cold;GO:0045454//cell redox homeostasis;GO:0006979//response to oxidative stress;GO:0006662//glycerol ether metabolic process;GO:0010497//plasmodesmata-mediated intercellular transport;cellular_component:GO:0005623//cell;molecular_function:GO:0015035//protein disulfide oxidoreductase activity;GO:0016671//oxidoreductase activity, acting on a sulfur group …
Isoform08731	157.13	155.33	106.5	293.16	221.13	382.8	654.09	585.53	588.7	456.96	527.19	439.68	ABP65326.1/5.5e-143/asorbate peroxidase [Cenchrus americanus]	EF495352.1/0.0/EF495352.1 Pennisetum glaucum asorbate peroxidase mRNA, complete cds	sp|Q10N21|APX1_ORYSJ/2.8e-131/L-ascorbate peroxidase 1, cytosolic OS=Oryza sativa subsp. japonica GN=APX1 PE=1 SV=1	sita:101760004/1.1e-140/L-ascorbate peroxidase 1, cytosolic; K00434 L-ascorbate peroxidase [EC:1.11.1.11]	At1g07890/3.7e-118/[R] TWOG0189 Peroxidase	Isoform08731/5.9e-46/Peroxidase	biological_process:GO:0006979//response to oxidative stress;molecular_function:GO:0020037//heme binding;GO:0004601//peroxidase activity;
Isoform01240	290.76	301.22	352.79	1404.35	646.05	1043.32	653.64	392.17	418.9	572.19	630.82	498.44	PAN33423.1/9.1e-39/hypothetical protein PAHAL_F00097 [Panicum hallii]	DQ916830.1/0.0/DQ916830.1 Setaria italica 3-phosphoglyceraldehyde dehydrogenase-like mRNA, complete sequence	sp|Q09054|G3PC2_MAIZE/3.1e-39/Glyceraldehyde-3-phosphate dehydrogenase 2, cytosolic OS=Zea mays GN=GAPC2 PE=2 SV=1	sita:101768835/1.1e-38/glyceraldehyde-3-phosphate dehydrogenase 2, cytosolic; K00134 glyceraldehyde 3-phosphate dehydrogenase [EC:1.2.1.12]	At1g79530/4.5e-33/[G] KOG0657 Glyceraldehyde 3-phosphate dehydrogenase	NA	biological_process:GO:0006006//glucose metabolic process;molecular_function:GO:0016620//oxidoreductase activity, acting on the aldehyde or oxo group of donors, NAD or NADP as acceptor;GO:0050661//NADP binding;GO:0051287//NAD binding;
Isoform10972	687.01	642.03	701.18	1019.97	1104.31	941.42	652.38	833.31	1335.11	1648.18	1198.36	1334.07	XP_004978774.1/8.9e-67/PREDICTED: abscisic stress-ripening protein 3-like [Setaria italica] >KQK93732.1 hypothetical protein SETIT_026988mg [Setaria italica]	XM_002450307.2/0.0/XM_002450307.2 PREDICTED: Sorghum bicolor abscisic stress-ripening protein 2 (LOC8073617), mRNA	sp|P37219|ASR2_SOLLC/2.5e-29/Abscisic stress-ripening protein 2 OS=Solanum lycopersicum GN=ASR2 PE=4 SV=1	NA	NA	Isoform10972/0.28/Extensin-like region	biological_process:GO:0006950//response to stress;
Isoform05847	644.45	2784.15	144.67	111.54	95.18	90.1	651.42	1556.16	868.32	775.09	589.16	1605.94	XP_022006793.1/2.1e-50/fibroin heavy chain-like [Helianthus annuus]	KT281165.1/0.0/KT281165.1 Alloteropsis semialata isolate JM 26S-18S ribosomal RNA intergenic spacer, partial sequence; 18S ribosomal RNA gene, internal transcribed spacer 1, 5.8S ribosomal RNA gene, and internal transcribed spacer 2, complete sequence; and 26S ribosomal RNA gene, partial sequence	NA	han:110926720/1.3e-28/uncharacterized protein LOC110926720; K22020 mucin-19	Hs8923828/1.6e-08/[F] LSE2852 H Membrane nucleoside transporter	NA	NA
Isoform17837	0	0	0	0	0	0	649.75	789.72	713.97	62.05	54.89	52.15	KQL29823.1/1.2e-24/hypothetical protein SETIT_019338mg [Setaria italica]	EU971845.1/0.0/EU971845.1 Zea mays clone 371424 hypothetical protein mRNA, complete cds	NA	NA	NA	NA	NA
Isoform05337	42.16	36.44	35.57	18.15	54.96	13.64	645.69	498.37	453	718.89	636.27	589.83	XP_004972507.1/3.3e-159/PREDICTED: xyloglucan endotransglycosylase/hydrolase protein 8-like [Setaria italica] >KQL00284.1 hypothetical protein SETIT_014232mg [Setaria italica]	XM_002446377.2/0.0/XM_002446377.2 PREDICTED: Sorghum bicolor xyloglucan endotransglycosylase/hydrolase protein 8 (LOC8072977), mRNA	sp|Q76BW5|XTH8_ORYSJ/4.3e-103/Xyloglucan endotransglycosylase/hydrolase protein 8 OS=Oryza sativa subsp. japonica GN=XTH8 PE=1 SV=1	sita:101786232/4.9e-160/xyloglucan endotransglycosylase/hydrolase protein 8-like; K08235 xyloglucan:xyloglucosyl transferase [EC:2.4.1.207]	At5g57530/4.2e-69/[M] TWOG0096 Xyloglucan endotransglycosylase	Isoform05337/7.6e-54/Glycosyl hydrolases family 16	biological_process:GO:0010411//xyloglucan metabolic process;GO:0042546//cell wall biogenesis;GO:0071555//cell wall organization;cellular_component:GO:0048046//apoplast;GO:0005618//cell wall;molecular_function:GO:0016762//xyloglucan:xyloglucosyl transferase activity;GO:0004553//hydrolase activity, hydrolyzing O-glycosyl compounds;
Isoform38906	1650.8	1304.22	911.5	3464.59	2618.95	2808.92	642.5	1082.75	1252.86	1404.1	996.39	1231.33	XP_004958410.1/5.7e-135/PREDICTED: ribonuclease 1-like [Setaria italica] >KQL26792.1 hypothetical protein SETIT_030914mg [Setaria italica]	XM_012843921.1/0.0/XM_012843921.1 PREDICTED: Setaria italica ribonuclease 1-like (LOC101770372), transcript variant X2, mRNA	sp|P42813|RNS1_ARATH/2.8e-62/Ribonuclease 1 OS=Arabidopsis thaliana GN=RNS1 PE=1 SV=1	sita:101770785/8.5e-136/ribonuclease 1-like; K01166 ribonuclease T2 [EC:3.1.27.1]	At2g02990/6.6e-62/[A] KOG1642 Ribonuclease, T2 family	Isoform38906/0.1/Flagellar hook-length control protein FliK	molecular_function:GO:0003723//RNA binding;GO:0033897//ribonuclease T2 activity;
Isoform07877	11.3	10.01	9.89	10.61	25.99	60.88	637.56	453.64	347.53	589.82	471.38	477.1	KQL00736.1/4.5e-204/hypothetical protein SETIT_014900mg, partial [Setaria italica]	KR908724.1/0.0/KR908724.1 Cenchrus americanus caffeic acid O-methyltransferase mRNA, complete cds	sp|O82054|COMT1_SACOF/3.5e-193/Caffeic acid 3-O-methyltransferase OS=Saccharum officinarum GN=COMT PE=2 SV=1	sita:101765311/1.4e-202/caffeic acid 3-O-methyltransferase; K13066 caffeic acid 3-O-methyltransferase [EC:2.1.1.68]	At5g54160/1.0e-126/[R] KOG3178 Hydroxyindole-O-methyltransferase and related SAM-dependent methyltransferases	Isoform07877/7.5e-87/O-methyltransferase	NA
Isoform18733	2438.93	7207.57	217.13	177.06	376.38	264.95	637.33	2475.75	1740.67	2048.24	940.16	4799.86	XP_013442961.1/7.2e-41/hypothetical protein MTR_0055s0030 [Medicago truncatula] >KEH16986.1 hypothetical protein MTR_0055s0030 [Medicago truncatula]	KT281167.1/0.0/KT281167.1 Alloteropsis semialata isolate LO4C 26S-18S ribosomal RNA intergenic spacer, partial sequence; 18S ribosomal RNA gene, internal transcribed spacer 1, 5.8S ribosomal RNA gene, and internal transcribed spacer 2, complete sequence; and 26S ribosomal RNA gene, partial sequence	NA	han:110926720/1.7e-15/uncharacterized protein LOC110926720; K22020 mucin-19	NA	NA	NA
Isoform01542	642.58	784.72	498.76	758.79	632.86	539.98	635.41	723.88	739.06	786.62	744.14	900.38	XP_004971178.1/1.2e-120/PREDICTED: glutathione S-transferase 3 [Setaria italica] >KQL08488.1 hypothetical protein SETIT_002854mg [Setaria italica]	XM_021455931.1/0.0/XM_021455931.1 PREDICTED: Sorghum bicolor glutathione S-transferase 3-like (LOC110433553), mRNA	sp|P04907|GSTF3_MAIZE/5.3e-100/Glutathione S-transferase 3 OS=Zea mays GN=GST3 PE=1 SV=4	sita:101771251/1.9e-121/glutathione S-transferase 3; K00799 glutathione S-transferase [EC:2.5.1.18]	At3g62760/1.1e-55/[O] KOG0867 Glutathione S-transferase	Isoform01542/2.3e-24/Glutathione S-transferase, N-terminal domain	NA
Isoform08640	248.06	305.78	213.36	2.64	13.19	11.5	635.32	810.65	1084.76	1511.34	967.7	1403.68	KQJ87225.1/7.5e-26/hypothetical protein BRADI_4g09880 [Brachypodium distachyon]	AK251239.1/0.0/AK251239.1 Hordeum vulgare subsp. vulgare cDNA clone: FLbaf109g12, mRNA sequence	NA	NA	NA	NA	NA
Isoform01031	398.28	456.5	278.03	848.68	647.9	715.95	635.27	499.68	276.01	234.05	451.23	243.95	KQL31930.1/7.7e-30/hypothetical protein SETIT_018656mg [Setaria italica]	XM_002452937.2/0.0/XM_002452937.2 PREDICTED: Sorghum bicolor 60S ribosomal protein L39 (LOC8084645), mRNA	sp|Q6KAJ8|RL391_ORYSJ/4.7e-24/60S ribosomal protein L39-1 OS=Oryza sativa subsp. japonica GN=RPL39A PE=3 SV=2	zma:103654171/1.6e-29/60S ribosomal protein L39; K02924 large subunit ribosomal protein L39e	At2g25210/3.4e-17/[J] KOG0002 60s ribosomal protein L39	NA	biological_process:GO:0006412//translation;cellular_component:GO:0005840//ribosome;molecular_function:GO:0003735//structural constituent of ribosome;
Isoform00894	248.09	315.32	148.28	594.18	329.04	335.29	634.05	455.39	271.56	243.68	520.22	231.36	KQK92035.1/9.2e-76/hypothetical protein SETIT_038809mg, partial [Setaria italica]	XM_002436607.2/0.0/XM_002436607.2 PREDICTED: Sorghum bicolor 40S ribosomal protein S17-3 (LOC8077316), mRNA	sp|Q9LZ17|RS174_ARATH/2.2e-53/40S ribosomal protein S17-4 OS=Arabidopsis thaliana GN=RPS17D PE=2 SV=3	sita:101763924/1.7e-71/40S ribosomal protein S17-2-like; K02962 small subunit ribosomal protein S17e	At5g04800/5.0e-53/[J] KOG0187 40S ribosomal protein S17	Isoform00894/1.5e-58/Ribosomal S17	biological_process:GO:0000028//ribosomal small subunit assembly;GO:0006412//translation;cellular_component:GO:0005840//ribosome;GO:0022627//cytosolic small ribosomal subunit;molecular_function:GO:0003735//structural constituent of ribosome;
Isoform34114	432.42	433.92	323.86	563.44	411.63	397.46	633.82	563.08	298.23	251.09	510.57	259.56	NP_001105614.1/8.0e-44/ribosomal protein S27 [Zea mays] >NP_001149602.2 40S ribosomal protein S27 [Zea mays] >XP_002463883.1 40S ribosomal protein S27 [Sorghum bicolor] >XP_002466468.1 40S ribosomal protein S27 [Sorghum bicolor] >XP_002452083.1 40S ribosomal protein S27 isoform X1 [Sorghum bicolor] >XP_004975295.1 PREDICTED: 40S ribosomal protein S27 [Setaria italica] >XP_004975470.1 PREDICTED: 4…	FP097104.1/0.0/FP097104.1 Phyllostachys edulis cDNA clone: bphyst009l01, full insert sequence	sp|Q96564|RS27_HORVU/1.1e-45/40S ribosomal protein S27 OS=Hordeum vulgare GN=RPS27 PE=3 SV=2	sita:101758720/1.2e-44/40S ribosomal protein S27; K02978 small subunit ribosomal protein S27e	At3g61110/1.3e-41/[J] KOG1779 40s ribosomal protein S27	NA	biological_process:GO:0000028//ribosomal small subunit assembly;GO:0006412//translation;cellular_component:GO:0005840//ribosome;GO:0022627//cytosolic small ribosomal subunit;molecular_function:GO:0046872//metal ion binding;GO:0003735//structural constituent of ribosome;
Isoform07074	144.54	257.85	110.05	391.19	251.74	189.44	627.01	614.61	599.48	646.65	735.13	656.32	KQL14131.1/2.4e-90/hypothetical protein SETIT_022591mg [Setaria italica]	NM_001310054.1/0.0/NM_001310054.1 Setaria italica late embryogenesis abundant protein Lea14-A-like (LOC101755645), mRNA	sp|P46518|LEA14_GOSHI/3.9e-53/Late embryogenesis abundant protein Lea14-A OS=Gossypium hirsutum GN=LEA14-A PE=2 SV=1	NA	NA	Isoform07074/2.6e-18/Late embryogenesis abundant protein	biological_process:GO:0009269//response to desiccation;
Isoform08046	195.39	202.73	216.78	334.46	218.67	250.52	626.7	510.57	309.47	240.74	483.66	251.49	PAN51037.1/9.1e-143/hypothetical protein PAHAL_I00867 [Panicum hallii]	FP091354.1/0.0/FP091354.1 Phyllostachys edulis cDNA clone: bphylf044p04, full insert sequence	sp|P49397|RS3A_ORYSJ/1.6e-136/40S ribosomal protein S3a OS=Oryza sativa subsp. japonica GN=RPS3A PE=2 SV=2	sita:101785511/5.1e-143/40S ribosomal protein S3a; K02984 small subunit ribosomal protein S3Ae	At4g34670/5.3e-122/[J] KOG1628 40S ribosomal protein S3A	Isoform08046/1.5e-98/Ribosomal S3Ae family	biological_process:GO:0002181//cytoplasmic translation;GO:0006412//translation;cellular_component:GO:0005829//cytosol;GO:0022627//cytosolic small ribosomal subunit;molecular_function:GO:0003735//structural constituent of ribosome;
Isoform09613	233.65	280.06	244.64	760.06	441.2	422.8	624.8	560.08	336.95	264.17	583.93	294.05	PAN08918.1/1.4e-48/hypothetical protein PAHAL_A03857 [Panicum hallii]	FP097004.1/0.0/FP097004.1 Phyllostachys edulis cDNA clone: bphyst021i22, full insert sequence	sp|Q8LEM8|RL373_ARATH/2.4e-40/60S ribosomal protein L37-3 OS=Arabidopsis thaliana GN=RPL37C PE=3 SV=1	sita:101765315/6.2e-49/60S ribosomal protein L37-3-like; K02922 large subunit ribosomal protein L37e	At1g52300/1.3e-39/[J] KOG3475 60S ribosomal protein L37	Isoform09613/2e-27/Ribosomal protein L37e	biological_process:GO:0006412//translation;cellular_component:GO:0005840//ribosome;molecular_function:GO:0046872//metal ion binding;GO:0003735//structural constituent of ribosome;GO:0019843//rRNA binding;
Isoform12318	112.37	131.92	82.51	187.11	160.04	186.41	621.49	594.85	441.19	348.74	531.22	345.01	KXG39652.2/2.7e-40/hypothetical protein SORBI_3001G336050 [Sorghum bicolor]	DQ245457.1/0.0/DQ245457.1 Zea mays clone 15749 mRNA sequence	sp|Q7Y1L9|SP1L1_ORYSJ/9.9e-32/Protein SPIRAL1-like 1 OS=Oryza sativa subsp. japonica GN=Os03g0417800 PE=3 SV=1	sita:101785101/9.7e-40/protein SPIRAL1-like 1; K18635 protein SPIRAL1 and related proteins	NA	NA	NA
Isoform06287	457.53	500.83	369.73	477.94	272.47	107.04	620.78	1043.5	1346.76	659.28	583.64	526.58	ANV20565.1/3.5e-73/TIP1;1 [Cenchrus americanus]	KU532914.1/0.0/KU532914.1 Cenchrus americanus TIP1;1 (TIP1;1) mRNA, complete cds	sp|O64964|TIP11_MAIZE/5.1e-69/Aquaporin TIP1-1 OS=Zea mays GN=TIP1-1 PE=2 SV=1	sita:101767863/1.7e-72/aquaporin TIP1-1; K09873 aquaporin TIP	At4g01470/1.0e-48/[G] KOG0223 Aquaporin (major intrinsic protein family)	Isoform06287/6.1e-32/Major intrinsic protein	biological_process:GO:0006833//water transport;GO:0009826//unidimensional cell growth;GO:0007033//vacuole organization;GO:0048366//leaf development;cellular_component:GO:0009705//plant-type vacuole membrane;GO:0016021//integral component of membrane;molecular_function:GO:0015250//water channel activity;GO:0005215//transporter activity;
Isoform71014	955.79	769.67	847.41	926.18	1153.76	826	620.59	932.21	1047.36	1275.5	828.14	1170.72	XP_004978774.1/4.6e-53/PREDICTED: abscisic stress-ripening protein 3-like [Setaria italica] >KQK93732.1 hypothetical protein SETIT_026988mg [Setaria italica]	XM_002450307.2/0.0/XM_002450307.2 PREDICTED: Sorghum bicolor abscisic stress-ripening protein 2 (LOC8073617), mRNA	sp|Q08655|ASR1_SOLLC/3.0e-25/Abscisic stress-ripening protein 1 OS=Solanum lycopersicum GN=ASR1 PE=2 SV=1	NA	NA	Isoform71014/2.4e-34/ABA/WDS induced protein	biological_process:GO:0006950//response to stress;
Isoform06601	166.66	191.35	245.33	391.78	203.11	297.15	619.21	614.25	315.32	243.71	537.44	260.85	KQK21727.1/1.2e-40/hypothetical protein BRADI_1g62691, partial [Brachypodium distachyon]	XM_002467823.2/0.0/XM_002467823.2 PREDICTED: Sorghum bicolor 40S ribosomal protein S21 (LOC8082666), mRNA	sp|Q41852|RS21_MAIZE/1.2e-40/40S ribosomal protein S21 OS=Zea mays GN=RPS21 PE=3 SV=1	zma:103625731/3.4e-40/40S ribosomal protein S21-like isoform X1; K02971 small subunit ribosomal protein S21e	At5g27700/3.3e-33/[J] KOG3486 40S ribosomal protein S21	Isoform06601/7.7e-38/Ribosomal protein S21e	NA
Isoform12621	349.49	337.89	337.78	657.52	576.9	615.13	615.93	975.82	1041.16	1114.43	1021.94	1092.91	XP_020161941.1/8.2e-167/polyubiquitin-A isoform X2 [Aegilops tauschii subsp. tauschii]	KF184837.1/0.0/KF184837.1 Saccharum hybrid cultivar R570 clone BAC 025L09 complete sequence	sp|P69309|UBIQP_AVEFA/9.5e-168/Polyubiquitin OS=Avena fatua PE=2 SV=2	han:110936586/1.6e-167/polyubiquitin-like; K08770 ubiquitin C	At5g03240/8.4e-167/[OR] KOG0001 Ubiquitin and ubiquitin-like proteins	Isoform12621/7.9e-137/Ubiquitin family	NA
Isoform09711	0	0.78	1.66	1.78	3.57	3.56	615.23	1137.54	677.89	2586.47	1763.76	3496.42	PAN38269.1/1.8e-55/hypothetical protein PAHAL_G00286 [Panicum hallii]	NA	sp|Q8H0Q5|THNX_HORVU/2.7e-48/Probable leaf thionin OS=Hordeum vulgare PE=2 SV=1	NA	NA	Isoform09711/1.9e-18/Plant thionin	NA
Isoform22286	13.02	14	10.51	1.76	25.82	10.23	614.53	695.36	578.54	64.98	53.46	82.96	NA	NA	NA	NA	NA	NA	NA
Isoform01758	62.83	70.35	76.43	148.85	100.98	91.78	614.51	496.02	462.29	478.8	672.66	487.59	PAN50323.1/1.7e-202/hypothetical protein PAHAL_I04524 [Panicum hallii]	XM_021461997.1/0.0/XM_021461997.1 PREDICTED: Sorghum bicolor UDP-glucuronic acid decarboxylase 6 (LOC110435896), mRNA	sp|Q9ZV36|UXS6_ARATH/1.1e-180/UDP-glucuronic acid decarboxylase 6 OS=Arabidopsis thaliana GN=UXS6 PE=2 SV=1	zma:100191862/2.2e-202/dTDP-glucose dehydratase homolog csu219; K08678 UDP-glucuronate decarboxylase [EC:4.1.1.35]	At2g28760/2.5e-180/[GM] KOG1429 dTDP-glucose 4-6-dehydratase/UDP-glucuronic acid decarboxylase	Isoform01758/2.7e-54/GDP-mannose 4,6 dehydratase	NA
Isoform07430	332.7	326.98	501.96	722.19	404.75	248.47	611.53	414.56	356.03	394.57	756.81	448.34	XP_004982467.1/1.9e-223/PREDICTED: alpha-1,4-glucan-protein synthase [UDP-forming] [Setaria italica] >KQK88145.1 hypothetical protein SETIT_036300mg [Setaria italica]	XM_004982410.1/0.0/XM_004982410.1 PREDICTED: Setaria italica alpha-1,4-glucan-protein synthase [UDP-forming] (LOC101771463), mRNA	sp|P80607|UPTG_MAIZE/7.6e-222/Alpha-1,4-glucan-protein synthase [UDP-forming] OS=Zea mays GN=UPTG PE=1 SV=2	sita:101771463/2.8e-224/alpha-1,4-glucan-protein synthase [UDP-forming]; K13379 reversibly glycosylated polypeptide / UDP-arabinopyranose mutase [EC:2.4.1.- 5.4.99.30]	NA	Isoform07430/2.3e-178/Reversibly glycosylated polypeptide	biological_process:GO:0033356//UDP-L-arabinose metabolic process;GO:0030244//cellulose biosynthetic process;GO:0071555//cell wall organization;GO:0009832//plant-type cell wall biogenesis;cellular_component:GO:0009506//plasmodesma;GO:0005618//cell wall;GO:0005794//Golgi apparatus;GO:0005829//cytosol;GO:0005576//extracellular region;molecular_function:GO:0052691//UDP-arabinopyranose mutase activity…
Isoform05193	219.64	259.1	231.43	391.11	308.77	473.42	609.1	617.26	434.31	391.94	543.49	358.8	KQL03743.1/1.7e-85/hypothetical protein SETIT_002816mg [Setaria italica]	XM_021456393.1/0.0/XM_021456393.1 PREDICTED: Sorghum bicolor calmodulin (LOC8155375), mRNA	sp|P62162|CALM_HORVU/6.0e-80/Calmodulin OS=Hordeum vulgare GN=CAM PE=2 SV=2	osa:4324384/1.5e-78/calmodulin; K02183 calmodulin	At3g43810/3.1e-79/[T] KOG0027 Calmodulin and related proteins (EF-Hand superfamily)	Isoform05193/1.6e-41/EF hand	NA
Isoform04356	90.68	88.64	52.87	100	75.28	145.88	608.36	455.3	504.04	528.04	453.12	546.96	AAV88598.1/2.2e-119/glutathione S-transferase [Cenchrus americanus]	AY823546.1/0.0/AY823546.1 Pennisetum glaucum glutathione S-transferase mRNA, complete cds	sp|P12653|GSTF1_MAIZE/2.2e-108/Glutathione S-transferase 1 OS=Zea mays GN=GST1 PE=1 SV=4	sita:101781774/1.0e-113/glutathione S-transferase 1; K00799 glutathione S-transferase [EC:2.5.1.18]	At3g62760/1.4e-47/[O] KOG0867 Glutathione S-transferase	Isoform04356/2.1e-26/Glutathione S-transferase, N-terminal domain	NA
Isoform00376	497.44	404.77	719.61	381.89	248.46	247.39	607.8	929.7	947.27	1215.15	1096	1181.16	KQK98408.1/6.0e-96/hypothetical protein SETIT_010900mg [Setaria italica]	NM_001280840.1/0.0/NM_001280840.1 Setaria italica probable phospholipid hydroperoxide glutathione peroxidase 6, mitochondrial-like (LOC101776814), mRNA >AY541694.1 Setaria italica phospholipid-hydroperoxide glutathione peroxidase mRNA, complete cds	sp|O48646|GPX6_ARATH/9.7e-83/Probable phospholipid hydroperoxide glutathione peroxidase 6, mitochondrial OS=Arabidopsis thaliana GN=GPX6 PE=2 SV=2	sbi:8056585/3.9e-92/probable phospholipid hydroperoxide glutathione peroxidase 6, mitochondrial; K00432 glutathione peroxidase [EC:1.11.1.9]	At4g11600/5.1e-82/[O] KOG1651 Glutathione peroxidase	Isoform00376/7e-43/Glutathione peroxidase	biological_process:GO:0006979//response to oxidative stress;GO:0009635//response to herbicide;molecular_function:GO:0004602//glutathione peroxidase activity;
Isoform01288	584.74	623.01	608.16	571.89	554.04	566.17	607.76	597.25	563.27	460.01	452.58	440.13	XP_002461515.1/2.1e-86/ubiquitin-conjugating enzyme E2 2 [Sorghum bicolor] >XP_004955561.1 PREDICTED: ubiquitin-conjugating enzyme E2 2-like [Setaria italica] >XP_006657479.1 PREDICTED: ubiquitin-conjugating enzyme E2 2 [Oryza brachyantha] >XP_015646642.1 PREDICTED: ubiquitin-conjugating enzyme E2 2 [Oryza sativa Japonica Group] >BAC79758.1 OsRad6 [Oryza sativa Japonica Group] >BAD30372.1 OsRad6 …	XM_002461470.2/0.0/XM_002461470.2 PREDICTED: Sorghum bicolor ubiquitin-conjugating enzyme E2 2 (LOC8060700), mRNA	sp|P25866|UBC2_WHEAT/3.1e-87/Ubiquitin-conjugating enzyme E2 2 OS=Triticum aestivum GN=UBC2 PE=1 SV=1	sita:101765602/3.1e-87/ubiquitin-conjugating enzyme E2 2-like; K10573 ubiquitin-conjugating enzyme E2 A [EC:2.3.2.23]	At2g02760/4.0e-85/[O] KOG0419 Ubiquitin-protein ligase	Isoform01288/8.2e-53/Ubiquitin-conjugating enzyme	biological_process:GO:0016574//histone ubiquitination;GO:0043161//proteasome-mediated ubiquitin-dependent protein catabolic process;GO:0006281//DNA repair;GO:0000209//protein polyubiquitination;cellular_component:GO:0005737//cytoplasm;molecular_function:GO:0061630//ubiquitin protein ligase activity;GO:0005524//ATP binding;GO:0031625//ubiquitin protein ligase binding;
Isoform07830	376.68	408.22	288.46	1575.51	900.79	903.41	607.63	508.6	367.77	884.06	654.58	959.66	XP_004978774.1/1.0e-66/PREDICTED: abscisic stress-ripening protein 3-like [Setaria italica] >KQK93732.1 hypothetical protein SETIT_026988mg [Setaria italica]	XM_002450307.2/0.0/XM_002450307.2 PREDICTED: Sorghum bicolor abscisic stress-ripening protein 2 (LOC8073617), mRNA	sp|P37219|ASR2_SOLLC/6.5e-29/Abscisic stress-ripening protein 2 OS=Solanum lycopersicum GN=ASR2 PE=4 SV=1	NA	NA	Isoform07830/2.5e-37/ABA/WDS induced protein	biological_process:GO:0006950//response to stress;
Isoform08986	25.31	10.35	17.65	31.5	52.52	38.01	606.65	491.01	390.41	563.57	574.2	482.77	PAN10887.1/9.2e-94/hypothetical protein PAHAL_B01711 [Panicum hallii]	XM_002461908.2/0.0/XM_002461908.2 PREDICTED: Sorghum bicolor uncharacterized LOC8061658 (LOC8061658), mRNA	NA	NA	At3g15480/1.2e-56/[S] LSE0469 A Uncharacterized protein	Isoform08986/2e-29/Protein of unknown function (DUF1218)	cellular_component:GO:0016021//integral component of membrane;
Isoform09010	0	0	0.37	0.22	1.54	0.42	603.53	809.97	405.73	249.34	216.27	470.66	PAN38269.1/2.3e-55/hypothetical protein PAHAL_G00286 [Panicum hallii]	NA	sp|Q42838|THN7_HORVU/1.9e-49/Thionin BTH7 OS=Hordeum vulgare PE=2 SV=1	NA	NA	Isoform09010/3e-18/Plant thionin	NA
Isoform07410	316.86	334.07	288.74	453.75	505.54	536.02	603.28	544.97	402.12	338.8	492.15	355.91	PAN25520.1/8.1e-42/hypothetical protein PAHAL_F02303, partial [Panicum hallii]	XM_002466436.2/0.0/XM_002466436.2 PREDICTED: Sorghum bicolor cytochrome b-c1 complex subunit 8 (LOC8060490), mRNA	sp|P46269|QCR8_SOLTU/3.2e-27/Cytochrome b-c1 complex subunit 8 OS=Solanum tuberosum PE=1 SV=2	boe:106332342/9.3e-19/peroxidase P7-like isoform X1; K00430 peroxidase [EC:1.11.1.7]	NA	Isoform07410/7.8e-38/Cytochrome b-c1 complex subunit 8	biological_process:GO:0022900//electron transport chain;cellular_component:GO:0005743//mitochondrial inner membrane;GO:0070469//respiratory chain;molecular_function:GO:0008121//ubiquinol-cytochrome-c reductase activity;
Isoform04290	337.42	324.12	361.42	669.87	408.97	488.74	603.08	762.72	515.34	578.15	723.58	494.72	OQU89898.1/1.2e-51/hypothetical protein SORBI_3002G291066 [Sorghum bicolor]	XM_002462758.2/0.0/XM_002462758.2 PREDICTED: Sorghum bicolor histone H4 (LOC8074181), mRNA	sp|P59259|H4_ARATH/5.1e-52/Histone H4 OS=Arabidopsis thaliana GN=At1g07660 PE=1 SV=2	zma:103633139/3.9e-52/histone H4; K11254 histone H4	At1g07660/1.2e-51/[B] KOG3467 Histone H4	Isoform04290/0.04/Domain of unknown function (DUF4880)	biological_process:GO:0006334//nucleosome assembly;GO:0006352//DNA-templated transcription, initiation;cellular_component:GO:0005634//nucleus;GO:0000786//nucleosome;molecular_function:GO:0003677//DNA binding;GO:0046982//protein heterodimerization activity;
Isoform03092	23.46	27.62	35.66	14.48	14.53	6.94	602.68	428.81	398.65	417.82	546.48	336.45	XP_020147594.1/6.8e-265/tubulin alpha-3 chain [Aegilops tauschii subsp. tauschii] >Q9ZRR5.1 RecName: Full=Tubulin alpha-3 chain >CAA10663.1 alpha-tubulin 3 [Hordeum vulgare subsp. vulgare] >ABD92933.1 alpha tubulin-3B [Triticum aestivum] >ABD92934.1 alpha tubulin-3A [Triticum aestivum] >ABD92935.1 alpha tubulin-3D [Triticum aestivum] >BAJ87680.1 predicted protein [Hordeum vulgare subsp. vulgare] …	XM_021465783.1/0.0/XM_021465783.1 PREDICTED: Sorghum bicolor tubulin alpha-1 chain (LOC110437353), mRNA	sp|Q9ZRR5|TBA3_HORVU/4.1e-267/Tubulin alpha-3 chain OS=Hordeum vulgare GN=TUBA3 PE=2 SV=1	ats:109732808/1.0e-265/LOC109732808; tubulin alpha-3 chain; K07374 tubulin alpha	At4g14960/2.4e-257/[Z] KOG1376 Alpha tubulin	Isoform03092/4.5e-67/Tubulin/FtsZ family, GTPase domain	biological_process:GO:0007017//microtubule-based process;cellular_component:GO:0005874//microtubule;GO:0005737//cytoplasm;molecular_function:GO:0005200//structural constituent of cytoskeleton;GO:0005525//GTP binding;GO:0003924//GTPase activity;
Isoform50317	189.15	239.72	236.32	499.54	293.45	297.47	601.07	470.59	290.89	250.45	510.59	263.96	PAN50114.1/9.8e-101/hypothetical protein PAHAL_I04394 [Panicum hallii]	XM_021466037.1/0.0/XM_021466037.1 PREDICTED: Sorghum bicolor 40S ribosomal protein S7 (LOC110437563), mRNA	sp|Q9XET4|RS7_SECCE/1.7e-97/40S ribosomal protein S7 OS=Secale cereale GN=RPS7 PE=2 SV=1	sita:101784981/2.5e-101/40S ribosomal protein S7; K02993 small subunit ribosomal protein S7e	At1g48830/3.1e-81/[J] KOG3320 40S ribosomal protein S7	Isoform50317/4.8e-78/Ribosomal protein S7e	biological_process:GO:0006412//translation;cellular_component:GO:0005840//ribosome;molecular_function:GO:0003735//structural constituent of ribosome;
Isoform00200	0	0.05	318.63	153.44	0	0.15	600.69	23.67	887.06	1024.97	988.62	1812.21	XP_022026266.1/2.0e-60/uncharacterized protein LOC110926957, partial [Helianthus annuus]	KT281167.1/0.0/KT281167.1 Alloteropsis semialata isolate LO4C 26S-18S ribosomal RNA intergenic spacer, partial sequence; 18S ribosomal RNA gene, internal transcribed spacer 1, 5.8S ribosomal RNA gene, and internal transcribed spacer 2, complete sequence; and 26S ribosomal RNA gene, partial sequence	NA	han:110926720/3.4e-17/uncharacterized protein LOC110926720; K22020 mucin-19	NA	NA	NA
Isoform79688	354.43	410.59	180.76	789.1	292.51	225.14	600.41	669.73	546.42	1005.93	911.83	1160.98	OEL12780.1/1.3e-24/hypothetical protein BAE44_0026201 [Dichanthelium oligosanthes]	NM_001114162.2/0.0/NM_001114162.2 Zea mays uncharacterized LOC100135422 (cl37957_1), mRNA	sp|Q0DKW8|LTI6B_ORYSJ/2.2e-24/Hydrophobic protein LTI6B OS=Oryza sativa subsp. japonica GN=LTI6B PE=2 SV=1	NA	At3g05880/2.5e-18/[R] KOG1773 Stress responsive protein	NA	NA
Isoform63756	0	0	0	0	0	0	596.16	321.8	404.28	494.95	594.71	349.81	XP_004982977.1/1.3e-44/PREDICTED: putative glycine-rich cell wall structural protein 1 [Setaria italica]	NA	NA	NA	NA	Isoform63756/0.43/Thioredoxin domain	NA
Isoform05581	167.62	188.54	152.34	337.25	184.22	214.88	595.66	524.87	269.24	245.85	477.8	241.98	XP_004955579.1/7.0e-113/PREDICTED: 60S ribosomal protein L15-1 [Setaria italica] >KQL22597.1 hypothetical protein SETIT_031128mg [Setaria italica]	XM_002461476.2/0.0/XM_002461476.2 PREDICTED: Sorghum bicolor 60S ribosomal protein L15-1 (LOC8081176), mRNA	sp|O23515|RL151_ARATH/9.9e-104/60S ribosomal protein L15-1 OS=Arabidopsis thaliana GN=RPL15A PE=2 SV=1	sita:101772484/1.0e-113/60S ribosomal protein L15-1; K02877 large subunit ribosomal protein L15e	At4g16720/2.3e-103/[J] KOG1678 60s ribosomal protein L15	Isoform05581/4e-93/Ribosomal L15	biological_process:GO:0006412//translation;cellular_component:GO:0005840//ribosome;molecular_function:GO:0003735//structural constituent of ribosome;
Isoform12857	285.04	138.5	491.94	111.82	189.78	135.56	593.44	708.76	619.54	449.94	457.69	285.78	ANV20561.1/1.1e-160/PIP1;2 [Cenchrus americanus]	XM_004976426.3/0.0/XM_004976426.3 PREDICTED: Setaria italica aquaporin PIP1-1-like (LOC101785185), mRNA	sp|Q6EU94|PIP11_ORYSJ/6.9e-157/Aquaporin PIP1-1 OS=Oryza sativa subsp. japonica GN=PIP1-1 PE=2 SV=1	sita:101785185/1.3e-160/aquaporin PIP1-1-like; K09872 aquaporin PIP	At4g23400/6.4e-145/[G] KOG0223 Aquaporin (major intrinsic protein family)	Isoform12857/1.4e-83/Major intrinsic protein	biological_process:GO:0034220//ion transmembrane transport;cellular_component:GO:0005887//integral component of plasma membrane;GO:0016021//integral component of membrane;molecular_function:GO:0015250//water channel activity;GO:0005215//transporter activity;
Isoform02935	255.86	209.93	221.06	127.74	157.82	143.39	589.92	669.16	650.07	377.42	342.7	357.81	NP_001146962.1/1.2e-83/uncharacterized LOC100280571 [Zea mays] >XP_008672795.1 uncharacterized LOC100280571 isoform X1 [Zea mays] >XP_021312069.1 ubiquitin-conjugating enzyme E2 5A [Sorghum bicolor] >ACG24774.1 ubiquitin-conjugating enzyme E2-17 kDa 9 [Zea mays] >ACG41526.1 ubiquitin-conjugating enzyme E2-17 kDa 9 [Zea mays] >ACN26678.1 unknown [Zea mays] >KXG33034.1 hypothetical protein SORBI_30…	XM_021456394.1/0.0/XM_021456394.1 PREDICTED: Sorghum bicolor ubiquitin-conjugating enzyme E2 5A (LOC110433794), mRNA	sp|Q8S920|UBC5A_ORYSJ/1.6e-85/Ubiquitin-conjugating enzyme E2 5A OS=Oryza sativa subsp. japonica GN=UBC5A PE=2 SV=1	sbi:110433794/1.7e-84/ubiquitin-conjugating enzyme E2 5A; K06689 ubiquitin-conjugating enzyme E2 D [EC:2.3.2.23]	At4g27960/1.9e-81/[O] KOG0417 Ubiquitin-protein ligase	Isoform02935/3.5e-54/Ubiquitin-conjugating enzyme	biological_process:GO:0016567//protein ubiquitination;molecular_function:GO:0005524//ATP binding;GO:0004842//ubiquitin-protein transferase activity;
Isoform04336	1411.09	1520.7	776.56	807.39	860.46	1401.65	588.9	676.41	560.8	465.11	483.71	756.62	XP_004964443.1/1.7e-28/PREDICTED: uncharacterized protein LOC101761874 [Setaria italica] >KQL09145.1 hypothetical protein SETIT_007636mg [Setaria italica]	AK223961.1/0.0/AK223961.1 Oryza punctata cDNA, clone: BBS02A10, expressed in shoot apical meristem of BB genome	NA	NA	NA	NA	NA
Isoform08260	258.2	280.07	338.05	345.36	242.81	281.56	585.38	531.67	322.14	209.8	419.53	214.85	OQU93167.1/1.0e-33/hypothetical protein SORBI_3001G493001 [Sorghum bicolor]	XM_002468403.2/0.0/XM_002468403.2 PREDICTED: Sorghum bicolor 40S ribosomal protein S28 (LOC8082135), mRNA	sp|P46302|RS28_MAIZE/9.8e-29/40S ribosomal protein S28 OS=Zea mays GN=RPS28 PE=3 SV=1	dosa:Os10t0411700-01/2.0e-29/Os10g0411700; Similar to S28 ribosomal protein (Fragment).; K02979 small subunit ribosomal protein S28e	At5g64140/1.7e-23/[J] KOG3502 40S ribosomal protein S28	NA	NA
Isoform19998	216.49	248.98	168.58	406.47	234.84	261.57	584.98	469.08	277.26	233.45	443.5	241.16	NP_001151612.1/5.6e-81/40S ribosomal protein S18 [Zea mays] >XP_002463750.1 40S ribosomal protein S18 [Sorghum bicolor] >ACF88479.1 unknown [Zea mays] >ACG24818.1 40S ribosomal protein S18 [Zea mays] >ACG30924.1 40S ribosomal protein S18 [Zea mays] >ACG31938.1 40S ribosomal protein S18 [Zea mays] >ACG43516.1 40S ribosomal protein S18 [Zea mays] >ACR35285.1 unknown [Zea mays] >EER90748.1 hypotheti…	XM_002459356.2/0.0/XM_002459356.2 PREDICTED: Sorghum bicolor 40S ribosomal protein S18 (LOC8060714), mRNA	sp|P34788|RS18_ARATH/6.9e-76/40S ribosomal protein S18 OS=Arabidopsis thaliana GN=RPS18A PE=1 SV=1	sbi:8061179/8.3e-82/40S ribosomal protein S18; K02964 small subunit ribosomal protein S18e	At1g22780/1.6e-75/[J] KOG3311 Ribosomal protein S18	Isoform19998/1.2e-55/Ribosomal protein S13/S18	biological_process:GO:0042254//ribosome biogenesis;GO:0006412//translation;cellular_component:GO:0005840//ribosome;GO:0005829//cytosol;GO:0015935//small ribosomal subunit;molecular_function:GO:0003723//RNA binding;GO:0003735//structural constituent of ribosome;
Isoform71325	0.42	0.23	0.49	0.32	0	0.61	582.63	432.92	725.97	787.55	467.14	805.94	OEL32495.1/4.1e-37/Lectin [Dichanthelium oligosanthes]	NA	sp|Q0JF21|AGI_ORYSJ/2.8e-38/Lectin OS=Oryza sativa subsp. japonica GN=Os04g0173800 PE=1 SV=1	thj:104816920/3.8e-16/endochitinase-like isoform X1; K20547 basic endochitinase B [EC:3.2.1.14]	NA	Isoform71325/6.6e-21/Chitin recognition protein	molecular_function:GO:0030246//carbohydrate binding;GO:0008061//chitin binding;
Isoform58672	125.7	167.98	175.85	299.46	171.65	194.3	582.03	485.34	282.3	257.77	508.82	260.39	PAN50114.1/3.6e-100/hypothetical protein PAHAL_I04394 [Panicum hallii]	XM_021466037.1/0.0/XM_021466037.1 PREDICTED: Sorghum bicolor 40S ribosomal protein S7 (LOC110437563), mRNA	sp|Q9XET4|RS7_SECCE/6.3e-97/40S ribosomal protein S7 OS=Secale cereale GN=RPS7 PE=2 SV=1	sita:101784981/9.2e-101/40S ribosomal protein S7; K02993 small subunit ribosomal protein S7e	At1g48830/2.3e-81/[J] KOG3320 40S ribosomal protein S7	Isoform58672/1.1e-77/Ribosomal protein S7e	biological_process:GO:0002181//cytoplasmic translation;GO:0042274//ribosomal small subunit biogenesis;GO:0006364//rRNA processing;GO:0006412//translation;cellular_component:GO:0005840//ribosome;GO:0030686//90S preribosome;GO:0032040//small-subunit processome;GO:0022627//cytosolic small ribosomal subunit;molecular_function:GO:0003735//structural constituent of ribosome;
Isoform74708	490.7	505.21	564.52	248.76	573.06	343.22	581.84	608.25	407.76	550.33	412.34	477.15	KQK99557.1/1.1e-62/hypothetical protein SETIT_011081mg [Setaria italica]	XM_021445782.1/0.0/XM_021445782.1 PREDICTED: Sorghum bicolor abscisic stress-ripening protein 1-like (LOC110429605), mRNA	sp|P37219|ASR2_SOLLC/5.3e-27/Abscisic stress-ripening protein 2 OS=Solanum lycopersicum GN=ASR2 PE=4 SV=1	NA	NA	Isoform74708/3.6e-38/ABA/WDS induced protein	NA
Isoform04263	573.22	458.06	527.7	543.85	470.94	442.78	579.37	866.2	832.66	746.38	650.84	877.78	XP_004957746.1/7.0e-88/PREDICTED: protein C2-DOMAIN ABA-RELATED 7-like [Setaria italica] >KQL25849.1 hypothetical protein SETIT_031290mg [Setaria italica]	XM_002462837.2/0.0/XM_002462837.2 PREDICTED: Sorghum bicolor GTPase activating protein 1 (LOC8077459), mRNA	sp|Q9LP65|CAR5_ARATH/7.4e-34/Protein C2-DOMAIN ABA-RELATED 5 OS=Arabidopsis thaliana GN=CAR5 PE=2 SV=1	sita:101767093/3.9e-27/ADP-ribosylation factor GTPase-activating protein AGD12-like; K12486 stromal membrane-associated protein	At1g48590/1.0e-33/[R] KOG1030 Predicted Ca2+-dependent phospholipid-binding protein	Isoform04263/1.5e-22/C2 domain	NA
Isoform12409	313.03	337.41	281.18	638.09	352.44	388.67	578.26	511.18	304.3	264.89	455.06	264.17	XP_004966107.1/6.0e-52/PREDICTED: 60S acidic ribosomal protein P3 [Setaria italica] >KQL11755.1 hypothetical protein SETIT_007534mg [Setaria italica]	EU974519.1/0.0/EU974519.1 Zea mays clone 451470 60S acidic ribosomal protein P3 mRNA, complete cds	sp|O24413|RLA3_MAIZE/6.7e-48/60S acidic ribosomal protein P3 OS=Zea mays GN=RPP3A PE=1 SV=3	sita:101759468/8.9e-53/60S acidic ribosomal protein P3; K02942 large subunit ribosomal protein LP1	NA	Isoform12409/8.3e-12/60s Acidic ribosomal protein	biological_process:GO:0006414//translational elongation;cellular_component:GO:0005840//ribosome;molecular_function:GO:0003735//structural constituent of ribosome;
Isoform43342	436.95	1168.45	384.88	1561.62	1097.22	855.87	577.62	620.8	345.6	323.81	390.74	476.79	NA	NA	NA	NA	NA	NA	NA
Isoform03280	377	293.24	311.24	360.18	340.14	428	577.33	429.46	363.51	362.72	512.55	359.86	PAN46868.1/9.7e-182/hypothetical protein PAHAL_I03032 [Panicum hallii]	NM_001112133.2/0.0/NM_001112133.2 Zea mays malate dehydrogenase 5 (mdh5), mRNA >BT084116.1 Zea mays full-length cDNA clone ZM_BFb0077J13 mRNA, complete cds	sp|Q08062|MDHC_MAIZE/9.4e-182/Malate dehydrogenase, cytoplasmic OS=Zea mays PE=1 SV=2	sita:101760275/2.1e-181/malate dehydrogenase, cytoplasmic; K00025 malate dehydrogenase [EC:1.1.1.37]	At1g04410/1.3e-170/[C] KOG1496 Malate dehydrogenase	Isoform03280/3.1e-37/lactate/malate dehydrogenase, alpha/beta C-terminal domain	biological_process:GO:0006099//tricarboxylic acid cycle;GO:0006107//oxaloacetate metabolic process;GO:0005975//carbohydrate metabolic process;GO:0006734//NADH metabolic process;GO:0006108//malate metabolic process;cellular_component:GO:0005737//cytoplasm;GO:0005886//plasma membrane;molecular_function:GO:0030060//L-malate dehydrogenase activity;
Isoform16458	195.3	185.83	227.58	408.76	232.85	260.36	573.45	534.46	323.2	271.92	558.34	307.6	XP_004953076.1/9.1e-73/PREDICTED: 60S ribosomal protein L23a-like [Setaria italica] >KQL30455.1 hypothetical protein SETIT_018593mg [Setaria italica]	FP094795.1/0.0/FP094795.1 Phyllostachys edulis cDNA clone: bphyem003h08, full insert sequence	sp|O22644|RL23A_FRIAG/6.3e-63/60S ribosomal protein L23A OS=Fritillaria agrestis GN=RPL23A PE=2 SV=1	sita:101782184/1.3e-73/60S ribosomal protein L23a-like; K02893 large subunit ribosomal protein L23Ae	At3g55280/2.9e-58/[J] KOG1751 60s ribosomal protein L23	Isoform16458/1.7e-20/Ribosomal protein L23, N-terminal domain	biological_process:GO:0006412//translation;cellular_component:GO:0005840//ribosome;molecular_function:GO:0003735//structural constituent of ribosome;
Isoform10853	253.42	301.74	171.6	632.11	338.67	327.16	573.01	432.02	251.26	236.69	465.84	224.58	XP_004951775.1/1.6e-76/PREDICTED: 60S ribosomal protein L27a-2-like [Setaria italica] >KQL28560.1 hypothetical protein SETIT_019535mg [Setaria italica]	XM_002453322.2/0.0/XM_002453322.2 PREDICTED: Sorghum bicolor 60S ribosomal protein L27a-2 (LOC8076116), mRNA	sp|Q9LR33|R27A2_ARATH/8.9e-64/60S ribosomal protein L27a-2 OS=Arabidopsis thaliana GN=RPL27AB PE=2 SV=1	sita:101758959/2.4e-77/60S ribosomal protein L27a-2-like; K02900 large subunit ribosomal protein L27Ae	At1g23290/2.1e-63/[J] KOG1742 60s ribosomal protein L15/L27	Isoform10853/4.9e-21/Ribosomal proteins 50S-L15, 50S-L18e, 60S-L27A	biological_process:GO:0006412//translation;GO:0002181//cytoplasmic translation;cellular_component:GO:0015934//large ribosomal subunit;GO:0022625//cytosolic large ribosomal subunit;molecular_function:GO:0003723//RNA binding;GO:0003735//structural constituent of ribosome;
Isoform01736	383.14	467.41	342.67	632.89	405.1	383.37	572.84	515.57	353.16	319.8	493.1	306.73	ACV83439.2/1.7e-121/QM-like protein, partial [Zea mays]	EU976400.1/0.0/EU976400.1 Zea mays clone 881922 60S ribosomal protein L10-3 mRNA, complete cds	sp|P45633|RL10_MAIZE/4.0e-120/60S ribosomal protein L10 OS=Zea mays GN=RPL10 PE=2 SV=1	sbi:8062999/2.5e-122/60S ribosomal protein L10; K02866 large subunit ribosomal protein L10e	At1g26910/2.6e-109/[J] KOG0857 60s ribosomal protein L10	Isoform01736/9.4e-42/Ribosomal protein L16p/L10e	biological_process:GO:0000027//ribosomal large subunit assembly;GO:0006412//translation;cellular_component:GO:0005840//ribosome;GO:0022625//cytosolic large ribosomal subunit;molecular_function:GO:0003723//RNA binding;GO:0003735//structural constituent of ribosome;
Isoform45831	270.27	311.48	197.9	678.12	414.61	454.98	571.02	419.88	260.37	216.6	443.31	227.4	PAN17303.1/7.8e-75/hypothetical protein PAHAL_C01372 [Panicum hallii]	XM_006646705.2/0.0/XM_006646705.2 PREDICTED: Oryza brachyantha 40S ribosomal protein S4 (LOC102702159), mRNA	sp|P49398|RS4_ORYSJ/8.1e-77/40S ribosomal protein S4 OS=Oryza sativa subsp. japonica GN=RPS4 PE=2 SV=3	sita:101775084/1.2e-75/40S ribosomal protein S4; K02987 small subunit ribosomal protein S4e	At5g58420/1.2e-67/[J] KOG0378 40S ribosomal protein S4	Isoform45831/3.2e-27/40S ribosomal protein S4 C-terminus	biological_process:GO:0006412//translation;cellular_component:GO:0005840//ribosome;GO:0022627//cytosolic small ribosomal subunit;molecular_function:GO:0003723//RNA binding;GO:0003735//structural constituent of ribosome;GO:0019843//rRNA binding;
Isoform04787	1181.26	1293.42	919.1	947.58	1110.32	808.69	568.37	753.45	741.85	541.31	477.3	611.17	OEL28790.1/1.9e-62/Tyrosyl-DNA phosphodiesterase 1 [Dichanthelium oligosanthes]	XM_021454222.1/0.0/XM_021454222.1 PREDICTED: Sorghum bicolor protein translation factor SUI1 homolog (LOC110432939), mRNA	sp|P56330|SUI1_MAIZE/5.9e-61/Protein translation factor SUI1 homolog OS=Zea mays GN=TIF PE=3 SV=1	sbi:110432939/1.1e-59/protein translation factor SUI1 homolog; K03113 translation initiation factor 1	At1g54290/5.2e-52/[J] KOG1770 Translation initiation factor 1 (eIF-1/SUI1)	Isoform04787/6e-26/Translation initiation factor SUI1	biological_process:GO:0006417//regulation of translation;molecular_function:GO:0003743//translation initiation factor activity;
Isoform11136	175.38	176.38	179.41	296.4	258.59	333.03	567.91	626.27	371.03	380.03	525.97	366.24	KQL01163.1/7.4e-34/hypothetical protein SETIT_014525mg [Setaria italica]	XM_002455887.2/0.0/XM_002455887.2 PREDICTED: Sorghum bicolor ATP synthase subunit epsilon, mitochondrial (LOC8054361), mRNA	sp|Q41898|ATP5E_MAIZE/4.7e-33/ATP synthase subunit epsilon, mitochondrial OS=Zea mays PE=3 SV=1	zma:542589/1.1e-31/meatpase; ATP synthase subunit epsilon, mitochondrial; K02135 F-type H+-transporting ATPase subunit epsilon	At1g51650/3.2e-24/[C] KOG3495 Mitochondrial F1F0-ATP synthase, subunit epsilon/ATP15	Isoform11136/3.9e-25/Mitochondrial ATP synthase epsilon chain	biological_process:GO:0015986//ATP synthesis coupled proton transport;cellular_component:GO:0000275//mitochondrial proton-transporting ATP synthase complex, catalytic core F(1);molecular_function:GO:0046933//proton-transporting ATP synthase activity, rotational mechanism;
Isoform80723	1.27	2.95	1.59	2.08	1.53	2.43	567.79	521.67	321.34	312.02	504.3	314.9	KQK97345.1/6.1e-69/hypothetical protein SETIT_012204mg, partial [Setaria italica]	XM_002441127.2/0.0/XM_002441127.2 PREDICTED: Sorghum bicolor histone H3.2 (LOC8058523), mRNA	sp|P69248|H32_PETCR/2.9e-68/Histone H3.2 OS=Petroselinum crispum GN=H3-7 PE=3 SV=2	sita:101759142/5.8e-69/histone H3-like centromeric protein CSE4; K11253 histone H3	At5g10400/6.9e-68/[B] KOG1745 Histones H3 and H4	Isoform80723/1.4e-54/Core histone H2A/H2B/H3/H4	NA
Isoform04149	198.1	202.65	223.56	274.54	204.49	242.93	566.79	479.07	301.84	247.16	500.72	256.09	PAN51037.1/1.9e-143/hypothetical protein PAHAL_I00867 [Panicum hallii]	NM_001324232.1/0.0/NM_001324232.1 Zea mays 40S ribosomal protein S3a (LOC103639467), mRNA	sp|P49397|RS3A_ORYSJ/3.5e-137/40S ribosomal protein S3a OS=Oryza sativa subsp. japonica GN=RPS3A PE=2 SV=2	sita:101785511/7.1e-143/40S ribosomal protein S3a; K02984 small subunit ribosomal protein S3Ae	At4g34670/4.3e-122/[J] KOG1628 40S ribosomal protein S3A	Isoform04149/1.5e-98/Ribosomal S3Ae family	biological_process:GO:0002181//cytoplasmic translation;GO:0006412//translation;cellular_component:GO:0005829//cytosol;GO:0022627//cytosolic small ribosomal subunit;molecular_function:GO:0003735//structural constituent of ribosome;
Isoform44523	829.26	993.07	446.47	614.88	336.32	551.43	564.17	326.81	445.29	345.01	272.4	413.68	KQK92272.1/8.5e-55/hypothetical protein SETIT_036118mg [Setaria italica]	XM_020308052.1/0.0/XM_020308052.1 PREDICTED: Aegilops tauschii subsp. tauschii ethylene-responsive transcription factor ERF073-like (LOC109749053), mRNA	NA	NA	NA	NA	NA
Isoform00475	214.49	222.07	162.16	484.9	277.55	302.25	563.29	355.45	231.1	177.86	360.44	177.56	PAN51651.1/1.8e-77/hypothetical protein PAHAL_I00355 [Panicum hallii]	XM_002464463.2/0.0/XM_002464463.2 PREDICTED: Sorghum bicolor 60S ribosomal protein L21-2 (LOC8059262), mRNA	sp|Q9FDZ9|RL212_ARATH/2.1e-70/60S ribosomal protein L21-2 OS=Arabidopsis thaliana GN=RPL21E PE=2 SV=1	sbi:8059262/1.0e-77/60S ribosomal protein L21-2; K02889 large subunit ribosomal protein L21e	At1g57860/4.9e-70/[J] KOG1732 60S ribosomal protein L21	Isoform00475/2.9e-35/Ribosomal protein L21e	biological_process:GO:0006412//translation;cellular_component:GO:0022625//cytosolic large ribosomal subunit;molecular_function:GO:0003735//structural constituent of ribosome;
Isoform00778	277.41	256.95	354.37	453.87	315.17	364.51	561.88	568.14	323.61	269.97	509.25	298.25	KQL31826.1/7.4e-71/hypothetical protein SETIT_019343mg, partial [Setaria italica]	XM_002452891.2/0.0/XM_002452891.2 PREDICTED: Sorghum bicolor 60S ribosomal protein L35a-1 (LOC8081956), mRNA	sp|Q9LMK0|R35A1_ARATH/2.6e-52/60S ribosomal protein L35a-1 OS=Arabidopsis thaliana GN=RPL35AA PE=3 SV=1	sita:101757747/9.6e-60/60S ribosomal protein L35a-1; K02917 large subunit ribosomal protein L35Ae	At1g74270/6.0e-52/[J] KOG0887 60S ribosomal protein L35A/L37	Isoform00778/5.9e-45/Ribosomal protein L35Ae	NA
Isoform05557	311.04	321.12	257.1	509.78	312.32	350.2	560.26	437.74	273.17	260.82	537.78	269.17	ACF79169.1/2.1e-110/unknown [Zea mays] >ONM09473.1 60S ribosomal protein L13a-1 [Zea mays]	XM_002439138.2/0.0/XM_002439138.2 PREDICTED: Sorghum bicolor 60S ribosomal protein L13a-4 (LOC8067456), mRNA	sp|Q9FKC0|R13A4_ARATH/2.2e-99/60S ribosomal protein L13a-4 OS=Arabidopsis thaliana GN=RPL13AD PE=2 SV=1	sita:101782400/4.2e-111/60S ribosomal protein L13a-4; K02872 large subunit ribosomal protein L13Ae	At5g48760/5.1e-99/[J] KOG3204 60S ribosomal protein L13a	Isoform05557/5.6e-10/Ribosomal protein L13	biological_process:GO:0006412//translation;cellular_component:GO:0015934//large ribosomal subunit;molecular_function:GO:0003735//structural constituent of ribosome;
Isoform83251	2685.38	4159.14	1375.51	5604.7	4562.6	3566.6	555.98	277.87	360.75	175.19	342.6	349.49	NA	NA	NA	NA	NA	NA	NA
Isoform12482	390.71	490.61	259.17	1970.39	1875.11	2458.18	553.76	454.3	327.28	360.15	385.16	334.82	XP_010112988.1/4.6e-41/Acyl-CoA-binding protein [Morus notabilis] >EXC35159.1 Acyl-CoA-binding protein [Morus notabilis]	NM_001309876.1/0.0/NM_001309876.1 Zea mays acyl-CoA-binding protein (LOC100193362), mRNA	sp|O04066|ACBP_RICCO/5.8e-41/Acyl-CoA-binding protein OS=Ricinus communis PE=3 SV=1	sita:101783678/1.2e-41/acyl-CoA-binding protein-like; K08762 diazepam-binding inhibitor (GABA receptor modulator, acyl-CoA-binding protein)	At1g31812/7.3e-34/[I] KOG0817 Acyl-CoA-binding protein	NA	molecular_function:GO:0000062//fatty-acyl-CoA binding;
Isoform08545	161.45	150.58	202.75	242.26	239.78	313.39	552.91	560.99	375.16	373.31	443.7	321.12	KQL01163.1/3.6e-34/hypothetical protein SETIT_014525mg [Setaria italica]	XM_002455887.2/0.0/XM_002455887.2 PREDICTED: Sorghum bicolor ATP synthase subunit epsilon, mitochondrial (LOC8054361), mRNA	sp|Q41898|ATP5E_MAIZE/2.3e-33/ATP synthase subunit epsilon, mitochondrial OS=Zea mays PE=3 SV=1	zma:542589/5.6e-32/meatpase; ATP synthase subunit epsilon, mitochondrial; K02135 F-type H+-transporting ATPase subunit epsilon	At1g51650/3.5e-24/[C] KOG3495 Mitochondrial F1F0-ATP synthase, subunit epsilon/ATP15	Isoform08545/5.2e-25/Mitochondrial ATP synthase epsilon chain	biological_process:GO:0015986//ATP synthesis coupled proton transport;cellular_component:GO:0000275//mitochondrial proton-transporting ATP synthase complex, catalytic core F(1);molecular_function:GO:0046933//proton-transporting ATP synthase activity, rotational mechanism;
Isoform56411	0	0	0	0	0	0	548.31	352.67	291.16	276.82	533.41	308.95	PAN26900.1/4.3e-08/hypothetical protein PAHAL_E00523 [Panicum hallii]	NA	NA	NA	NA	NA	NA
Isoform04570	252.5	226.01	163.91	141.16	123.64	174.23	545.95	527.79	506.1	350.84	362.02	282.98	XP_004958804.1/2.6e-140/PREDICTED: L-ascorbate peroxidase 2, cytosolic [Setaria italica] >KQL27314.1 hypothetical protein SETIT_030912mg [Setaria italica]	XM_002463406.2/0.0/XM_002463406.2 PREDICTED: Sorghum bicolor L-ascorbate peroxidase 2, cytosolic (LOC8077530), mRNA	sp|Q9FE01|APX2_ORYSJ/3.5e-129/L-ascorbate peroxidase 2, cytosolic OS=Oryza sativa subsp. japonica GN=APX2 PE=1 SV=1	sita:101754668/3.9e-141/L-ascorbate peroxidase 2, cytosolic; K00434 L-ascorbate peroxidase [EC:1.11.1.11]	At1g07890/2.7e-124/[R] TWOG0189 Peroxidase	Isoform04570/1.2e-46/Peroxidase	biological_process:GO:0000302//response to reactive oxygen species;GO:0006979//response to oxidative stress;GO:0034599//cellular response to oxidative stress;GO:0042744//hydrogen peroxide catabolic process;cellular_component:GO:0009507//chloroplast;molecular_function:GO:0020037//heme binding;GO:0016688//L-ascorbate peroxidase activity;GO:0004601//peroxidase activity;GO:0004130//cytochrome-c perox…
Isoform09557	223.1	280.39	185.2	423.62	260.62	249.6	545.95	389.06	263.7	192.43	406.02	193.8	AQK88531.1/4.5e-101/60S ribosomal protein L18a-2 [Zea mays]	XM_002440212.2/0.0/XM_002440212.2 PREDICTED: Sorghum bicolor 60S ribosomal protein L18a (LOC8063604), mRNA	sp|Q943F3|RL18A_ORYSJ/2.4e-94/60S ribosomal protein L18a OS=Oryza sativa subsp. japonica GN=RPL18A PE=1 SV=1	sita:105914130/1.8e-99/60S ribosomal protein L18a-like; K02882 large subunit ribosomal protein L18Ae	At2g34480/2.4e-89/[J] KOG0829 60S ribosomal protein L18A	Isoform09557/6.7e-54/Ribosomal proteins 50S-L18Ae/60S-L20/60S-L18A	biological_process:GO:0006412//translation;cellular_component:GO:0005840//ribosome;GO:0022625//cytosolic large ribosomal subunit;molecular_function:GO:0003723//RNA binding;GO:0003735//structural constituent of ribosome;
Isoform08809	295.61	293.25	274.68	579.99	342.81	414.05	543.88	458.77	275.63	229.02	449.11	235.96	XP_004975628.1/6.3e-99/PREDICTED: 40S ribosomal protein S10 [Setaria italica] >KQK97275.1 hypothetical protein SETIT_011146mg [Setaria italica]	XM_002446445.2/0.0/XM_002446445.2 PREDICTED: Sorghum bicolor 40S ribosomal protein S10-1 (LOC8074001), mRNA	sp|P0DKK9|RS10B_ORYSJ/1.4e-98/40S ribosomal protein S10-2 OS=Oryza sativa subsp. japonica GN=RPS10-2 PE=2 SV=1	sita:101757236/9.3e-100/40S ribosomal protein S10; K02947 small subunit ribosomal protein S10e	At4g25740/5.7e-71/[J] KOG3344 40s ribosomal protein s10	Isoform08809/0.17/gag-polyprotein putative aspartyl protease	cellular_component:GO:0005840//ribosome;
Isoform04237	357.4	443.16	216.22	373.27	318.19	324.35	540.91	476.46	438.91	390.47	346.9	416.96	KQL02414.1/2.2e-84/hypothetical protein SETIT_015083mg, partial [Setaria italica]	XM_002460402.2/0.0/XM_002460402.2 PREDICTED: Sorghum bicolor zinc finger A20 and AN1 domain-containing stress-associated protein 1 (LOC8055868), mRNA	sp|Q84PD8|SAP11_ORYSJ/8.0e-63/Zinc finger A20 and AN1 domain-containing stress-associated protein 11 OS=Oryza sativa subsp. japonica GN=SAP11 PE=2 SV=1	NA	At3g12630/2.2e-31/[R] KOG3173 Predicted Zn-finger protein	Isoform04237/8.5e-09/AN1-like Zinc finger	molecular_function:GO:0003677//DNA binding;GO:0008270//zinc ion binding;
Isoform39562	499.02	590.28	292.96	1014.7	879.84	977.23	540.85	349.73	306.8	297.95	377.83	284.23	OEL32434.1/1.3e-48/Peptidyl-prolyl cis-trans isomerase [Dichanthelium oligosanthes]	KF184881.1/0.0/KF184881.1 Saccharum hybrid cultivar R570 clone BAC 172K24 complete sequence	sp|P21569|CYPH_MAIZE/4.7e-48/Peptidyl-prolyl cis-trans isomerase OS=Zea mays GN=CYP PE=2 SV=1	zma:103627222/2.7e-48/peptidyl-prolyl cis-trans isomerase-like; K01802 peptidylprolyl isomerase [EC:5.2.1.8]	At4g38740/2.8e-43/[O] KOG0865 Cyclophilin type peptidyl-prolyl cis-trans isomerase	Isoform39562/3e-28/Cyclophilin type peptidyl-prolyl cis-trans isomerase/CLD	biological_process:GO:0006457//protein folding;molecular_function:GO:0003755//peptidyl-prolyl cis-trans isomerase activity;
Isoform56923	0	0	0	0	0	0	540.11	175.58	581.26	485.63	463.62	398.01	XP_004955968.1/8.1e-31/PREDICTED: putative lipid-transfer protein DIR1 [Setaria italica] >KQL23258.1 hypothetical protein SETIT_031611mg [Setaria italica]	XM_002459672.2/0.0/XM_002459672.2 PREDICTED: Sorghum bicolor putative lipid-transfer protein DIR1 (LOC8057298), mRNA	sp|Q8W453|DIRL1_ARATH/1.1e-16/Putative lipid-transfer protein DIR1 OS=Arabidopsis thaliana GN=DIR1 PE=1 SV=1	NA	NA	Isoform56923/0.0023/Domain of unknown function (DUF1772)	NA
Isoform12552	538.87	534.1	478.2	456.96	494.11	535.31	539.74	523.88	486.12	367.71	382.64	343.97	OEL23242.1/1.1e-85/Ubiquitin-conjugating enzyme E2-17 kDa [Dichanthelium oligosanthes]	DQ245541.1/0.0/DQ245541.1 Zea mays clone 16859 mRNA sequence	sp|P35134|UBC11_ARATH/1.7e-81/Ubiquitin-conjugating enzyme E2 11 OS=Arabidopsis thaliana GN=UBC11 PE=1 SV=2	dosa:Os01t0819400-00/2.4e-85/Os01g0819400; Similar to Ubiquitin carrier protein.; K06689 ubiquitin-conjugating enzyme E2 D [EC:2.3.2.23]	At3g08690/3.9e-81/[O] KOG0417 Ubiquitin-protein ligase	Isoform12552/1.8e-53/Ubiquitin-conjugating enzyme	NA
Isoform12342	344.98	403.31	213.16	951.93	618.75	762.39	539.54	466.97	264.78	192.11	385.59	214.85	PAN08725.1/1.7e-24/hypothetical protein PAHAL_A03703, partial [Panicum hallii]	XM_002452937.2/0.0/XM_002452937.2 PREDICTED: Sorghum bicolor 60S ribosomal protein L39 (LOC8084645), mRNA	sp|Q6KAJ8|RL391_ORYSJ/2.8e-24/60S ribosomal protein L39-1 OS=Oryza sativa subsp. japonica GN=RPL39A PE=3 SV=2	zma:103654171/7.4e-25/60S ribosomal protein L39; K02924 large subunit ribosomal protein L39e	7291732/2.7e-17/[J] KOG0002 60s ribosomal protein L39	NA	biological_process:GO:0006412//translation;cellular_component:GO:0005840//ribosome;molecular_function:GO:0003735//structural constituent of ribosome;
Isoform64078	260.11	265.26	285.92	481.41	279.41	319.12	537.9	419.47	244.26	201.3	440.56	213.38	PAN18894.1/4.3e-58/hypothetical protein PAHAL_C02531 [Panicum hallii]	XM_002439946.2/0.0/XM_002439946.2 PREDICTED: Sorghum bicolor 60S ribosomal protein L30 (LOC8077032), mRNA	sp|O48558|RL30_MAIZE/1.3e-54/60S ribosomal protein L30 OS=Zea mays GN=RPL30 PE=3 SV=1	sita:101783333/1.8e-58/60S ribosomal protein L30; K02908 large subunit ribosomal protein L30e	At3g18740/3.3e-45/[J] KOG2988 60S ribosomal protein L30	Isoform64078/9.3e-25/Ribosomal protein L7Ae/L30e/S12e/Gadd45 family	biological_process:GO:0002181//cytoplasmic translation;GO:0006412//translation;cellular_component:GO:0005840//ribosome;GO:0022625//cytosolic large ribosomal subunit;molecular_function:GO:0003723//RNA binding;GO:0003735//structural constituent of ribosome;
Isoform58578	0	6556.93	692.21	0	0	0	537.41	1881.12	861.6	1186.51	433.12	912.01	NA	NA	NA	NA	NA	NA	NA
Isoform01291	67.05	94.51	105.76	266.32	123.69	155.46	534.84	425.31	213.82	184.7	384.65	197.17	XP_008679216.1/2.6e-22/60S ribosomal protein L39 [Zea mays] >AQK55802.1 60S ribosomal protein L39 [Zea mays]	XM_002437914.2/0.0/XM_002437914.2 PREDICTED: Sorghum bicolor 60S ribosomal protein L39 (LOC8065406), mRNA	sp|Q6KAJ8|RL391_ORYSJ/2.3e-23/60S ribosomal protein L39-1 OS=Oryza sativa subsp. japonica GN=RPL39A PE=3 SV=2	zma:103654171/3.9e-23/60S ribosomal protein L39; K02924 large subunit ribosomal protein L39e	Hs4506647/1.5e-17/[J] KOG0002 60s ribosomal protein L39	NA	biological_process:GO:0006412//translation;cellular_component:GO:0005840//ribosome;GO:0022625//cytosolic large ribosomal subunit;molecular_function:GO:0003723//RNA binding;GO:0003735//structural constituent of ribosome;
Isoform32932	0	0	0	0.19	0.41	0	533.4	579	787.14	104.15	36.04	69.99	Q40061.1/7.6e-113/RecName: Full=Mugineic-acid 3-dioxygenase; AltName: Full=Protein iron deficiency-specific 2 >BAA03647.1 ids2 [Hordeum vulgare subsp. vulgare]	XM_012844450.1/0.0/XM_012844450.1 PREDICTED: Setaria italica mugineic-acid 3-dioxygenase-like (LOC101776184), mRNA	sp|Q40061|IDS2_HORVU/4.7e-115/Mugineic-acid 3-dioxygenase OS=Hordeum vulgare GN=IDS2 PE=2 SV=1	sita:101776184/4.0e-127/mugineic-acid 3-dioxygenase-like; K18054 2'-deoxymugineic-acid 2'-dioxygenase / mugineic-acid 3-dioxygenase [EC:1.14.11.24 1.14.11.25]	At5g24530/4.7e-33/[QR] KOG0143 Iron/ascorbate family oxidoreductases	Isoform32932/0.23/Myb-like DNA-binding domain	molecular_function:GO:0046872//metal ion binding;GO:0016491//oxidoreductase activity;
Isoform01617	214.38	207.26	222.46	364.44	221.47	232.81	531.67	466.02	314.75	305.34	579.76	343.58	XP_004953910.1/2.6e-114/PREDICTED: 40S ribosomal protein S8 [Setaria italica] >KQL31437.1 hypothetical protein SETIT_018294mg [Setaria italica]	XM_002452540.2/0.0/XM_002452540.2 PREDICTED: Sorghum bicolor 40S ribosomal protein S8 (LOC8068608), mRNA	sp|Q08069|RS8_MAIZE/1.4e-112/40S ribosomal protein S8 OS=Zea mays GN=RPS8 PE=2 SV=2	sita:101766685/3.9e-115/40S ribosomal protein S8; K02995 small subunit ribosomal protein S8e	At5g20290/2.8e-103/[J] KOG3283 40S ribosomal protein S8	Isoform01617/4.8e-59/Ribosomal protein S8e	biological_process:GO:0000462//maturation of SSU-rRNA from tricistronic rRNA transcript (SSU-rRNA, 5.8S rRNA, LSU-rRNA);GO:0006412//translation;cellular_component:GO:0005840//ribosome;GO:0022627//cytosolic small ribosomal subunit;molecular_function:GO:0003735//structural constituent of ribosome;
Isoform11368	117.86	147.89	120.7	227.32	143.09	195.9	531.25	442.13	367.71	292.9	462.32	295.57	KQL03743.1/1.3e-78/hypothetical protein SETIT_002816mg [Setaria italica]	XM_002441253.2/0.0/XM_002441253.2 PREDICTED: Sorghum bicolor calmodulin (LOC8064169), mRNA	sp|P62163|CALM2_SOYBN/5.2e-80/Calmodulin-2 OS=Glycine max GN=CAM-2 PE=1 SV=2	zma:542415/5.6e-79/CALM1; calmodulin; K02183 calmodulin	At3g43810/2.7e-79/[T] KOG0027 Calmodulin and related proteins (EF-Hand superfamily)	Isoform11368/1.8e-41/EF hand	molecular_function:GO:0005509//calcium ion binding;
Isoform09898	252.82	330.52	297.07	423.2	271.1	340.16	530.01	435.31	237.09	175.2	428.19	218.08	BAS81551.1/8.2e-76/Os02g0814700, partial [Oryza sativa Japonica Group]	XM_002452981.2/0.0/XM_002452981.2 PREDICTED: Sorghum bicolor 60S ribosomal protein L23 (LOC8084702), mRNA	sp|P49690|RL23_ARATH/8.0e-76/60S ribosomal protein L23 OS=Arabidopsis thaliana GN=RPL23A PE=2 SV=3	dosa:Os02t0814700-01/1.2e-76/Os02g0814700; Similar to Ribosomal Pr 117 (Fragment).; K02894 large subunit ribosomal protein L23e	At2g33370/1.9e-75/[J] KOG0901 60S ribosomal protein L14/L17/L23	Isoform09898/4.5e-35/Ribosomal protein L14p/L23e	biological_process:GO:0006412//translation;cellular_component:GO:0005840//ribosome;GO:0022625//cytosolic large ribosomal subunit;molecular_function:GO:0003735//structural constituent of ribosome;GO:0070180//large ribosomal subunit rRNA binding;
Isoform07757	443.48	440.79	371.65	837.05	521.54	585.86	529.47	362.84	230.73	228.33	456.82	273.42	EOY23660.1/2.4e-67/Ubiquitin supergroup,Ribosomal protein L40e [Theobroma cacao]	XM_002459797.2/0.0/XM_002459797.2 PREDICTED: Sorghum bicolor ubiquitin-60S ribosomal protein L40-2 (LOC8062547), mRNA	sp|P0CH34|RL40A_ORYSJ/2.5e-69/Ubiquitin-60S ribosomal protein L40-1 OS=Oryza sativa subsp. japonica GN=Ub-CEP52-1 PE=2 SV=1	obr:102716385/6.1e-68/ubiquitin-60S ribosomal protein L40-2; K02927 large subunit ribosomal protein L40e	At2g36170/4.2e-67/[J] KOG0003 Ubiquitin/60s ribosomal protein L40 fusion	Isoform07757/2.8e-34/Ubiquitin family	biological_process:GO:0006412//translation;cellular_component:GO:0005840//ribosome;GO:0005634//nucleus;molecular_function:GO:0003735//structural constituent of ribosome;
Isoform07098	3.82	3.4	1.07	5.72	8.01	3.01	529.24	500.2	317.06	300.07	505.92	291.88	OEL29918.1/1.7e-68/histone H3.2 [Dichanthelium oligosanthes]	XM_002441127.2/0.0/XM_002441127.2 PREDICTED: Sorghum bicolor histone H3.2 (LOC8058523), mRNA	sp|Q76MV0|H32_TOBAC/1.6e-68/Histone H3.2 OS=Nicotiana tabacum GN=B34 PE=1 SV=1	sita:101759142/9.5e-69/histone H3-like centromeric protein CSE4; K11253 histone H3	At5g10400/3.8e-68/[B] KOG1745 Histones H3 and H4	Isoform07098/1.3e-54/Core histone H2A/H2B/H3/H4	NA
Isoform03389	50.13	79.94	71.57	378.23	317.6	47.61	528.1	556.23	573.36	151.32	145.22	134.76	PAN19626.1/8.2e-39/hypothetical protein PAHAL_C03085 [Panicum hallii]	AY596571.1/0.0/AY596571.1 Saccharum officinarum clone SCCCRZ1001H02, complete sequence	NA	NA	NA	NA	NA
Isoform06879	2.16	1.83	2.13	2.65	10.91	4.51	526.06	407.58	382.38	465.9	306.86	369.13	XP_004973667.1/0.0e+00/PREDICTED: phenylalanine/tyrosine ammonia-lyase [Setaria italica] >KQL02164.1 hypothetical protein SETIT_013348mg [Setaria italica]	JX845715.1/0.0/JX845715.1 Panicum virgatum cultivar Alamo phenylalanine/tyrosine ammonia-lyase 1 (PAL1) mRNA, complete cds	sp|P14717|PAL1_ORYSJ/0.0e+00/Phenylalanine ammonia-lyase OS=Oryza sativa subsp. japonica GN=PAL PE=1 SV=2	sita:101780319/0.0e+00/phenylalanine/tyrosine ammonia-lyase-like; K13064 phenylalanine/tyrosine ammonia-lyase [EC:4.3.1.25]	At2g37040/7.6e-286/[Q] KOG0222 Phenylalanine and histidine ammonia-lyase	Isoform06879/6.2e-151/Aromatic amino acid lyase	biological_process:GO:0009800//cinnamic acid biosynthetic process;GO:0006559//L-phenylalanine catabolic process;cellular_component:GO:0005737//cytoplasm;molecular_function:GO:0045548//phenylalanine ammonia-lyase activity;
Isoform67951	449.02	707.78	405.65	433.33	274.87	230.86	525.77	593.65	625.97	631.8	534.15	745.12	XP_004970624.1/4.5e-120/PREDICTED: nematode resistance protein-like HSPRO1 [Setaria italica] >KQL07799.1 hypothetical protein SETIT_001312mg [Setaria italica]	XM_021458054.1/0.0/XM_021458054.1 PREDICTED: Sorghum bicolor nematode resistance protein-like HSPRO1 (LOC8058932), mRNA	sp|Q9LY61|HSPR1_ARATH/3.0e-60/Nematode resistance protein-like HSPRO1 OS=Arabidopsis thaliana GN=HSPRO1 PE=1 SV=1	NA	NA	Isoform67951/7.4e-103/Hs1pro-1 protein C-terminus	biological_process:GO:0006952//defense response;GO:0019441//tryptophan catabolic process to kynurenine;molecular_function:GO:0046872//metal ion binding;GO:0020037//heme binding;
Isoform00178	0	0	0	0	0	0	524.32	400.89	628.84	1372.18	1041.31	1031.16	XP_004984274.1/2.4e-177/PREDICTED: peroxidase 2-like [Setaria italica] >KQK90750.1 hypothetical protein SETIT_036566mg [Setaria italica]	XM_002467760.2/0.0/XM_002467760.2 PREDICTED: Sorghum bicolor peroxidase 2 (LOC8080776), mRNA	sp|Q9FEQ8|PER2_MAIZE/1.0e-124/Peroxidase 2 OS=Zea mays GN=PER2 PE=2 SV=1	sita:101753387/3.5e-178/peroxidase 2-like; K00430 peroxidase [EC:1.11.1.7]	At5g58390/3.4e-62/[R] TWOG0189 Peroxidase	Isoform00178/1.4e-72/Peroxidase	biological_process:GO:0006979//response to oxidative stress;GO:0009664//plant-type cell wall organization;GO:0042744//hydrogen peroxide catabolic process;cellular_component:GO:0009506//plasmodesma;GO:0009505//plant-type cell wall;GO:0005576//extracellular region;molecular_function:GO:0020037//heme binding;GO:0046872//metal ion binding;GO:0004601//peroxidase activity;
Isoform11984	0.42	0.84	0.34	0.8	0.2	0	523.63	339.16	386.49	413.86	620.21	416.31	ACY72335.1/1.3e-106/hydroxyproline-rich glycoprotein [Cenchrus americanus]	GQ223398.1/0.0/GQ223398.1 Pennisetum glaucum cultivar 7042S hydroxyproline-rich glycoprotein (HRGP) gene, complete cds	sp|P24152|EXTN_SORBI/3.3e-49/Extensin OS=Sorghum bicolor GN=HRGP PE=3 SV=1	NA	NA	NA	NA
Isoform03526	0.17	2.24	0.21	3.72	11.4	14.3	521.44	406.86	432.97	127.53	81.75	129.65	XP_004952322.1/2.5e-112/PREDICTED: nicotianamine aminotransferase A-like [Setaria italica] >KQL29342.1 hypothetical protein SETIT_017185mg [Setaria italica]	EU964827.1/0.0/EU964827.1 Zea mays clone 281867 mRNA sequence	sp|Q9ST02|NAATA_HORVU/7.2e-96/Nicotianamine aminotransferase A OS=Hordeum vulgare GN=naat-A PE=1 SV=2	sita:101775023/3.8e-113/nicotianamine aminotransferase A-like; K14271 nicotianamine aminotransferase [EC:2.6.1.80]	At5g36160/6.3e-66/[E] KOG0259 Tyrosine aminotransferase	Isoform03526/1.1e-15/Aminotransferase class I and II	biological_process:GO:0009058//biosynthetic process;GO:0006520//cellular amino acid metabolic process;molecular_function:GO:0008483//transaminase activity;GO:0030170//pyridoxal phosphate binding;
Isoform09180	171.82	192.98	178.22	312.21	211.62	216.06	520.73	460.53	239.37	191.88	384.02	208.54	XP_002454974.2/2.6e-97/60S ribosomal protein L11 [Sorghum bicolor]	XM_002454929.2/0.0/XM_002454929.2 PREDICTED: Sorghum bicolor 60S ribosomal protein L11 (LOC8084319), mRNA	sp|Q0DK10|RL11_ORYSJ/2.3e-98/60S ribosomal protein L11 OS=Oryza sativa subsp. japonica GN=RPL11 PE=2 SV=1	sbi:8084319/3.9e-98/60S ribosomal protein L11; K02868 large subunit ribosomal protein L11e	At3g58700/3.1e-93/[J] KOG0397 60S ribosomal protein L11	Isoform09180/7e-21/Ribosomal protein L5	biological_process:GO:0006412//translation;cellular_component:GO:0005840//ribosome;molecular_function:GO:0003735//structural constituent of ribosome;
Isoform33540	44.67	55.68	56.85	110.47	89.36	88.47	519.82	568.17	620.52	638.33	576.1	560.5	KQL08216.1/8.8e-193/hypothetical protein SETIT_005058mg [Setaria italica]	XM_002458899.2/0.0/XM_002458899.2 PREDICTED: Sorghum bicolor fructose-bisphosphate aldolase, cytoplasmic isozyme (LOC8078696), mRNA	sp|P17784|ALFC1_ORYSJ/8.3e-188/Fructose-bisphosphate aldolase 1, cytoplasmic OS=Oryza sativa subsp. japonica GN=FBA1 PE=1 SV=2	sita:101756517/1.3e-193/fructose-bisphosphate aldolase cytoplasmic isozyme-like; K01623 fructose-bisphosphate aldolase, class I [EC:4.1.2.13]	At2g36460/3.8e-167/[G] KOG1557 Fructose-biphosphate aldolase	Isoform33540/3.5e-170/Fructose-bisphosphate aldolase class-I	biological_process:GO:0006096//glycolytic process;molecular_function:GO:0004332//fructose-bisphosphate aldolase activity;
Isoform09509	0.18	0	0	0	0	0	519.31	445.99	260.04	242.98	623.5	237.91	BAJ88134.1/2.0e-21/predicted protein [Hordeum vulgare subsp. vulgare]	NA	NA	NA	NA	NA	NA
Isoform19647	0	118.74	82.39	0	0	0	519.23	408.3	455.86	467.63	372.58	648.43	KRH17812.1/4.7e-85/hypothetical protein GLYMA_13G0180002, partial [Glycine max]	KX768769.1/0.0/KX768769.1 Alloteropsis semialata isolate Asem3 26S-18S ribosomal RNA intergenic spacer, partial sequence; 18S ribosomal RNA gene, internal transcribed spacer 1, 5.8S ribosomal RNA gene, and internal transcribed spacer 2, complete sequence; and 26S ribosomal RNA gene, partial sequence	NA	han:110926720/7.5e-32/uncharacterized protein LOC110926720; K22020 mucin-19	Hs8923828/9.5e-09/[F] LSE2852 H Membrane nucleoside transporter	NA	NA
Isoform05771	154.52	77.23	127.69	253.89	213.08	328.1	518.82	480.65	401.87	516.45	576.7	474.08	ABP65326.1/1.2e-141/asorbate peroxidase [Cenchrus americanus]	EF495352.1/0.0/EF495352.1 Pennisetum glaucum asorbate peroxidase mRNA, complete cds	sp|Q10N21|APX1_ORYSJ/1.5e-131/L-ascorbate peroxidase 1, cytosolic OS=Oryza sativa subsp. japonica GN=APX1 PE=1 SV=1	sita:101760004/3.8e-140/L-ascorbate peroxidase 1, cytosolic; K00434 L-ascorbate peroxidase [EC:1.11.1.11]	At1g07890/2.0e-118/[R] TWOG0189 Peroxidase	Isoform05771/5.3e-46/Peroxidase	biological_process:GO:0006979//response to oxidative stress;molecular_function:GO:0020037//heme binding;GO:0004601//peroxidase activity;
Isoform64561	614.82	574.23	579.07	1094.69	924.53	1241.26	518.79	500.16	404.23	509.32	536.72	483.57	OQU92483.1/2.0e-68/hypothetical protein SORBI_3001G350501, partial [Sorghum bicolor]	XM_002467715.2/0.0/XM_002467715.2 PREDICTED: Sorghum bicolor histone H3.3 (LOC8077114), mRNA	sp|P59169|H33_ARATH/5.1e-69/Histone H3.3 OS=Arabidopsis thaliana GN=HTR4 PE=1 SV=2	dosa:Os06t0130900-00/1.9e-68/Os06g0130900; Similar to Histone H3 (Fragment).; K11253 histone H3	At4g40030/1.2e-68/[B] KOG1745 Histones H3 and H4	Isoform64561/4.6e-55/Core histone H2A/H2B/H3/H4	NA
Isoform17615	1.21	1.42	1.15	3.49	2.4	1.73	517.02	389.27	224.98	41.75	38.01	31	XP_004952977.1/3.8e-95/PREDICTED: high-affinity nitrate transporter-activating protein 2.1-like [Setaria italica] >KQL30301.1 hypothetical protein SETIT_018370mg [Setaria italica]	NM_001112459.2/0.0/NM_001112459.2 Zea mays high affinity nitrate transporter (NAR2.1), mRNA	sp|Q6ZI50|NAR21_ORYSJ/2.7e-69/High-affinity nitrate transporter-activating protein 2.1 OS=Oryza sativa subsp. japonica GN=NAR2.1 PE=1 SV=1	NA	NA	Isoform17615/1.4e-73/High-affinity nitrate transporter accessory	biological_process:GO:0010167//response to nitrate;GO:0015706//nitrate transport;cellular_component:GO:0016021//integral component of membrane;
Isoform07409	241.44	241.16	213.75	477.36	286.55	359.78	516.4	436.75	286.76	234	435.38	244.95	XP_004975628.1/6.4e-99/PREDICTED: 40S ribosomal protein S10 [Setaria italica] >KQK97275.1 hypothetical protein SETIT_011146mg [Setaria italica]	XM_002446445.2/0.0/XM_002446445.2 PREDICTED: Sorghum bicolor 40S ribosomal protein S10-1 (LOC8074001), mRNA	sp|P0DKK9|RS10B_ORYSJ/1.4e-98/40S ribosomal protein S10-2 OS=Oryza sativa subsp. japonica GN=RPS10-2 PE=2 SV=1	sita:101757236/9.5e-100/40S ribosomal protein S10; K02947 small subunit ribosomal protein S10e	At4g25740/5.8e-71/[J] KOG3344 40s ribosomal protein s10	Isoform07409/0.35/gag-polyprotein putative aspartyl protease	cellular_component:GO:0005840//ribosome;
Isoform08465	358.89	354.25	274.81	507.96	407.37	454.57	516.13	506.45	327.48	287.3	451.9	267.29	KQK95724.1/1.3e-93/hypothetical protein SETIT_026771mg [Setaria italica] >KQK95725.1 hypothetical protein SETIT_026771mg [Setaria italica]	D12626.1/0.0/D12626.1 Oryza sativa Japonica Group mRNA for 21kd polypeptide, complete cds	sp|P35681|TCTP_ORYSJ/6.2e-88/Translationally-controlled tumor protein homolog OS=Oryza sativa subsp. japonica GN=TCTP PE=1 SV=1	NA	At3g16640/8.3e-75/[DZ] KOG1727 Microtubule-binding protein (translationally controlled tumor protein)	Isoform08465/1.3e-59/Translationally controlled tumour protein	biological_process:GO:0030154//cell differentiation;cellular_component:GO:0005737//cytoplasm;molecular_function:GO:0005509//calcium ion binding;GO:0008017//microtubule binding;
Isoform02512	165.96	169.09	165.89	433.58	332.14	571.47	515.2	600.54	513.72	596.3	551.07	601.08	PAN19367.1/2.6e-60/hypothetical protein PAHAL_C02897 [Panicum hallii]	EU967229.1/0.0/EU967229.1 Zea mays clone 300526 Pi starvation-induced protein mRNA, complete cds	sp|Q1PDX5|SBT3B_ARATH/1.3e-11/Subtilisin-like protease SBT3.11 OS=Arabidopsis thaliana GN=SBT3.11 PE=2 SV=1	NA	At1g71950/2.5e-26/[OR] LSE0115 A Subtilisin-like proteinase	Isoform02512/3.2e-15/Peptidase inhibitor I9	molecular_function:GO:0004252//serine-type endopeptidase activity;
Isoform69913	6.89	1.52	8.3	19.74	17.6	7.26	514.41	361.18	379.63	471.37	507.13	452.16	NA	XM_002452598.2/0.0/XM_002452598.2 PREDICTED: Sorghum bicolor arabinogalactan peptide 23 (LOC8071777), mRNA	NA	NA	NA	NA	NA
Isoform55900	13.22	15.34	5.13	32.41	36.33	35.98	513.34	373.54	269.74	274.93	528.17	296.26	XP_012699800.1/2.9e-73/PREDICTED: probable histone H2A.5 [Setaria italica] >KQL13357.1 hypothetical protein SETIT_023519mg [Setaria italica]	XM_002439115.2/0.0/XM_002439115.2 PREDICTED: Sorghum bicolor probable histone H2A.5 (LOC8068690), mRNA	sp|Q94E96|H2A5_ORYSJ/8.0e-68/Probable histone H2A.5 OS=Oryza sativa subsp. japonica GN=Os01g0502700 PE=2 SV=1	sita:101765107/4.3e-74/probable histone H2A.5; K11251 histone H2A	At5g02560/1.7e-60/[B] KOG1756 Histone 2A	Isoform55900/2.4e-18/C-terminus of histone H2A	biological_process:GO:0006342//chromatin silencing;cellular_component:GO:0005634//nucleus;GO:0000790//nuclear chromatin;GO:0000775//chromosome, centromeric region;GO:0000792//heterochromatin;GO:0000786//nucleosome;molecular_function:GO:0003677//DNA binding;GO:0046982//protein heterodimerization activity;GO:0003682//chromatin binding;
Isoform67059	183.49	202.85	204.76	429.81	172.4	105.63	513.06	470.76	567.53	430.66	477.36	330.94	EMT02787.1/3.3e-61/Putative aquaporin PIP2-6 [Aegilops tauschii]	KU532911.1/0.0/KU532911.1 Cenchrus americanus PIP2;1 (PIP2;1) mRNA, complete cds	sp|Q84RL7|PIP21_MAIZE/7.1e-61/Aquaporin PIP2-1 OS=Zea mays GN=PIP2-1 PE=1 SV=2	sbi:8059750/3.5e-60/aquaporin PIP2-1; K09872 aquaporin PIP	At3g54820/1.1e-56/[G] KOG0223 Aquaporin (major intrinsic protein family)	Isoform67059/9.8e-38/Major intrinsic protein	biological_process:GO:0034220//ion transmembrane transport;cellular_component:GO:0005887//integral component of plasma membrane;GO:0016021//integral component of membrane;molecular_function:GO:0015250//water channel activity;GO:0005215//transporter activity;
Isoform62271	0	0	0	0	0	0	512.85	505.04	553.2	1033.94	801	772.91	XP_004984274.1/2.6e-88/PREDICTED: peroxidase 2-like [Setaria italica] >KQK90750.1 hypothetical protein SETIT_036566mg [Setaria italica]	AC243249.1/0.0/AC243249.1 Panicum virgatum clone PV_ABa094-D05, complete sequence	sp|Q9FEQ8|PER2_MAIZE/6.2e-66/Peroxidase 2 OS=Zea mays GN=PER2 PE=2 SV=1	sita:101753387/3.9e-89/peroxidase 2-like; K00430 peroxidase [EC:1.11.1.7]	At1g71695/3.5e-27/[R] TWOG0189 Peroxidase	Isoform62271/2.1e-22/Peroxidase	biological_process:GO:0006979//response to oxidative stress;GO:0009664//plant-type cell wall organization;GO:0042744//hydrogen peroxide catabolic process;cellular_component:GO:0009506//plasmodesma;GO:0009505//plant-type cell wall;GO:0005576//extracellular region;molecular_function:GO:0020037//heme binding;GO:0046872//metal ion binding;GO:0004601//peroxidase activity;
Isoform71157	281.69	269.87	230.99	224.37	196.81	200.1	512.85	529.74	570.83	582.64	635.28	552.85	XP_004971178.1/5.4e-119/PREDICTED: glutathione S-transferase 3 [Setaria italica] >KQL08488.1 hypothetical protein SETIT_002854mg [Setaria italica]	NM_001111641.2/0.0/NM_001111641.2 Zea mays Glutathione transferase III(b) (gst3b), mRNA	sp|P04907|GSTF3_MAIZE/9.4e-100/Glutathione S-transferase 3 OS=Zea mays GN=GST3 PE=1 SV=4	sita:101771251/8.0e-120/glutathione S-transferase 3; K00799 glutathione S-transferase [EC:2.5.1.18]	At3g62760/7.4e-55/[O] KOG0867 Glutathione S-transferase	Isoform71157/3.7e-24/Glutathione S-transferase, N-terminal domain	NA
Isoform11918	215.27	224.69	241.81	406.58	214.82	262.18	512.11	425.01	265.86	243.22	461.56	239.7	NP_001151612.1/2.4e-81/40S ribosomal protein S18 [Zea mays] >XP_002463750.1 40S ribosomal protein S18 [Sorghum bicolor] >ACF88479.1 unknown [Zea mays] >ACG24818.1 40S ribosomal protein S18 [Zea mays] >ACG30924.1 40S ribosomal protein S18 [Zea mays] >ACG31938.1 40S ribosomal protein S18 [Zea mays] >ACG43516.1 40S ribosomal protein S18 [Zea mays] >ACR35285.1 unknown [Zea mays] >EER90748.1 hypotheti…	XM_002459356.2/0.0/XM_002459356.2 PREDICTED: Sorghum bicolor 40S ribosomal protein S18 (LOC8060714), mRNA	sp|P34788|RS18_ARATH/2.9e-76/40S ribosomal protein S18 OS=Arabidopsis thaliana GN=RPS18A PE=1 SV=1	sbi:8061179/3.5e-82/40S ribosomal protein S18; K02964 small subunit ribosomal protein S18e	At1g22780/6.9e-76/[J] KOG3311 Ribosomal protein S18	Isoform11918/1.2e-55/Ribosomal protein S13/S18	biological_process:GO:0042254//ribosome biogenesis;GO:0006412//translation;cellular_component:GO:0005840//ribosome;GO:0005829//cytosol;GO:0015935//small ribosomal subunit;molecular_function:GO:0003723//RNA binding;GO:0003735//structural constituent of ribosome;
Isoform08464	287.93	332.73	307.4	640.74	348.25	383.46	511.22	429.71	273.93	296.07	539.27	322.4	XP_004953910.1/2.8e-114/PREDICTED: 40S ribosomal protein S8 [Setaria italica] >KQL31437.1 hypothetical protein SETIT_018294mg [Setaria italica]	XM_002452540.2/0.0/XM_002452540.2 PREDICTED: Sorghum bicolor 40S ribosomal protein S8 (LOC8068608), mRNA	sp|Q08069|RS8_MAIZE/8.7e-113/40S ribosomal protein S8 OS=Zea mays GN=RPS8 PE=2 SV=2	sita:101766685/4.1e-115/40S ribosomal protein S8; K02995 small subunit ribosomal protein S8e	At5g20290/8.0e-101/[J] KOG3283 40S ribosomal protein S8	Isoform08464/9.2e-59/Ribosomal protein S8e	biological_process:GO:0000462//maturation of SSU-rRNA from tricistronic rRNA transcript (SSU-rRNA, 5.8S rRNA, LSU-rRNA);GO:0006412//translation;cellular_component:GO:0005840//ribosome;GO:0022627//cytosolic small ribosomal subunit;molecular_function:GO:0003735//structural constituent of ribosome;
Isoform40629	160.03	186.7	229.41	352.02	213.18	215.15	510.59	404.01	221.08	174.89	388.39	217.16	KQL09402.1/1.2e-64/hypothetical protein SETIT_007276mg [Setaria italica]	XM_002437954.2/0.0/XM_002437954.2 PREDICTED: Sorghum bicolor 60S ribosomal protein L35a-1 (LOC8065446), mRNA	sp|Q9LMK0|R35A1_ARATH/1.9e-51/60S ribosomal protein L35a-1 OS=Arabidopsis thaliana GN=RPL35AA PE=3 SV=1	sita:101757747/7.2e-59/60S ribosomal protein L35a-1; K02917 large subunit ribosomal protein L35Ae	At1g74270/4.5e-51/[J] KOG0887 60S ribosomal protein L35A/L37	Isoform40629/9.7e-45/Ribosomal protein L35Ae	NA
Isoform54546	263.36	355.43	220.86	519.7	401.66	403.62	509.01	368.5	340.74	304.34	372.53	282.89	XP_016543238.1/5.8e-26/PREDICTED: calmodulin-2/4-like [Capsicum annuum]	XM_004984511.1/0.0/XM_004984511.1 PREDICTED: Setaria italica calmodulin (LOC101765144), mRNA	sp|P17928|CALM_MEDSA/6.7e-27/Calmodulin OS=Medicago sativa GN=CAL1 PE=2 SV=2	cann:107843452/8.6e-27/calmodulin-2/4-like; K02183 calmodulin	At3g43810/1.6e-26/[T] KOG0027 Calmodulin and related proteins (EF-Hand superfamily)	NA	molecular_function:GO:0005509//calcium ion binding;
Isoform26795	1.73	2.93	2.1	159.14	83.72	145.94	508.43	900.35	851.36	1651.4	1204	1625.68	XP_004952697.1/9.3e-50/PREDICTED: abscisic stress-ripening protein 3-like [Setaria italica] >KQL29954.1 hypothetical protein SETIT_018782mg [Setaria italica]	XM_008647554.2/0.0/XM_008647554.2 PREDICTED: Zea mays abscisic stress-ripening protein 3 (LOC103627266), mRNA	sp|P37220|ASR3_SOLLC/6.3e-35/Abscisic stress-ripening protein 3 OS=Solanum lycopersicum GN=ASR3 PE=4 SV=2	NA	NA	Isoform26795/7e-35/ABA/WDS induced protein	biological_process:GO:0006950//response to stress;
Isoform10010	8.48	9.32	2.26	16.62	29.58	13.39	508.07	392.72	286.26	293.32	506.18	311.56	XP_012699800.1/4.3e-73/PREDICTED: probable histone H2A.5 [Setaria italica] >KQL13357.1 hypothetical protein SETIT_023519mg [Setaria italica]	XM_002439115.2/0.0/XM_002439115.2 PREDICTED: Sorghum bicolor probable histone H2A.5 (LOC8068690), mRNA	sp|A2WQG7|H2A5_ORYSI/5.3e-68/Probable histone H2A.5 OS=Oryza sativa subsp. indica GN=OsI_002060 PE=3 SV=1	sita:101765107/6.4e-74/probable histone H2A.5; K11251 histone H2A	At5g02560/8.7e-61/[B] KOG1756 Histone 2A	Isoform10010/1.7e-17/C-terminus of histone H2A	biological_process:GO:0006342//chromatin silencing;cellular_component:GO:0005634//nucleus;GO:0000790//nuclear chromatin;GO:0000775//chromosome, centromeric region;GO:0000792//heterochromatin;GO:0000786//nucleosome;molecular_function:GO:0003677//DNA binding;GO:0046982//protein heterodimerization activity;GO:0003682//chromatin binding;
Isoform86999	458.99	471.86	556.66	608.66	473.9	487.69	506.96	495.92	400.41	382.66	500.99	391.27	PAN10389.1/5.0e-106/hypothetical protein PAHAL_B01372 [Panicum hallii]	XM_002459509.2/0.0/XM_002459509.2 PREDICTED: Sorghum bicolor ADP-ribosylation factor 1 (LOC8069106), mRNA	sp|P36397|ARF1_ARATH/2.4e-100/ADP-ribosylation factor 1 OS=Arabidopsis thaliana GN=ARF1 PE=1 SV=2	obr:102717078/4.0e-100/ADP-ribosylation factor 1; K07937 ADP-ribosylation factor 1	At2g47170/5.5e-100/[U] KOG0070 GTP-binding ADP-ribosylation factor Arf1	Isoform86999/6.5e-80/ADP-ribosylation factor family	NA
Isoform07628	163	165.78	169.2	63.02	87.72	73.17	506.72	512.75	521.15	447.12	375.67	400.07	KQK87212.1/3.8e-106/hypothetical protein SETIT_037503mg [Setaria italica]	XM_021462890.1/0.0/XM_021462890.1 PREDICTED: Sorghum bicolor CBS domain-containing protein CBSX3, mitochondrial (LOC110436275), transcript variant X1, mRNA	sp|Q9LEV3|CBSX3_ARATH/2.4e-81/CBS domain-containing protein CBSX3, mitochondrial OS=Arabidopsis thaliana GN=CBSX3 PE=1 SV=1	NA	NA	Isoform07628/7.5e-24/CBS domain	biological_process:GO:0009651//response to salt stress;GO:0045454//cell redox homeostasis;cellular_component:GO:0005739//mitochondrion;molecular_function:GO:0050897//cobalt ion binding;
Isoform14867	175.02	205.92	258.26	437.64	246.89	269.55	505.08	349.74	228.91	190.39	364.49	197.82	XP_004976124.1/2.5e-73/PREDICTED: 60S ribosomal protein L23A [Setaria italica] >XP_012702637.1 PREDICTED: 60S ribosomal protein L23A [Setaria italica] >KQK97942.1 hypothetical protein SETIT_011236mg [Setaria italica] >KQK97943.1 hypothetical protein SETIT_011236mg [Setaria italica]	XM_021450254.1/0.0/XM_021450254.1 PREDICTED: Sorghum bicolor 60S ribosomal protein L23A-like (LOC110431282), transcript variant X2, mRNA	sp|O22644|RL23A_FRIAG/7.0e-65/60S ribosomal protein L23A OS=Fritillaria agrestis GN=RPL23A PE=2 SV=1	sita:101781149/3.6e-74/60S ribosomal protein L23A; K02893 large subunit ribosomal protein L23Ae	At2g39460/1.5e-57/[J] KOG1751 60s ribosomal protein L23	Isoform14867/3.4e-20/Ribosomal protein L23, N-terminal domain	biological_process:GO:0006412//translation;cellular_component:GO:0005840//ribosome;molecular_function:GO:0003735//structural constituent of ribosome;
Isoform10775	875.45	2471.74	152.25	83.28	177.93	130.7	504.39	1177.3	1098.92	1131.59	710.69	2692.59	XP_022026266.1/2.6e-60/uncharacterized protein LOC110926957, partial [Helianthus annuus]	KT281167.1/0.0/KT281167.1 Alloteropsis semialata isolate LO4C 26S-18S ribosomal RNA intergenic spacer, partial sequence; 18S ribosomal RNA gene, internal transcribed spacer 1, 5.8S ribosomal RNA gene, and internal transcribed spacer 2, complete sequence; and 26S ribosomal RNA gene, partial sequence	NA	han:110926720/2.6e-17/uncharacterized protein LOC110926720; K22020 mucin-19	NA	NA	NA
Isoform10373	0	0	0	0	0	0	503.14	635.94	715.84	65.57	18.08	43.71	KQL13642.1/4.4e-177/hypothetical protein SETIT_024975mg [Setaria italica]	BT016779.1/0.0/BT016779.1 Zea mays clone Contig612 mRNA sequence	sp|Q40062|IDS3_HORVU/9.4e-148/2'-deoxymugineic-acid 2'-dioxygenase OS=Hordeum vulgare GN=IDS3 PE=1 SV=3	zma:100282204/3.3e-137/idc1; iron deficiency candidate 1; K18054 2'-deoxymugineic-acid 2'-dioxygenase / mugineic-acid 3-dioxygenase [EC:1.14.11.24 1.14.11.25]	At4g10490/1.1e-53/[QR] KOG0143 Iron/ascorbate family oxidoreductases	Isoform10373/8e-21/2OG-Fe(II) oxygenase superfamily	molecular_function:GO:0046872//metal ion binding;GO:0016491//oxidoreductase activity;
Isoform00325	281.81	256.65	230.63	294.67	279.29	334.71	501.17	500.25	395.23	135.72	118.35	117.06	XP_004952635.2/4.9e-54/PREDICTED: copper transport protein CCH [Setaria italica] >KQL29874.1 hypothetical protein SETIT_018567mg [Setaria italica]	XM_002453884.2/0.0/XM_002453884.2 PREDICTED: Sorghum bicolor copper transport protein ATX1 (LOC8059624), transcript variant X2, mRNA	sp|O82089|CCH_ARATH/9.4e-26/Copper transport protein CCH OS=Arabidopsis thaliana GN=CCH PE=1 SV=1	sita:101776929/7.3e-55/copper transport protein CCH; K07213 copper chaperone	At3g56240/2.2e-25/[P] KOG1603 Copper chaperone	Isoform00325/4.1e-15/Heavy-metal-associated domain	biological_process:GO:0030001//metal ion transport;GO:0046916//cellular transition metal ion homeostasis;cellular_component:GO:0005737//cytoplasm;molecular_function:GO:0046872//metal ion binding;GO:0046914//transition metal ion binding;
Isoform03023	171.93	184.22	287.82	207.74	208.24	249.72	501.16	446.83	296.68	283.23	429.46	298.19	XP_004982520.1/9.4e-36/PREDICTED: uncharacterized protein LOC101759180 [Setaria italica] >KQK88226.1 hypothetical protein SETIT_038239mg [Setaria italica]	XM_004982463.2/0.0/XM_004982463.2 PREDICTED: Setaria italica uncharacterized LOC101759180 (LOC101759180), mRNA	NA	NA	NA	NA	cellular_component:GO:0016021//integral component of membrane;
Isoform32422	139.13	110.13	282.96	44.22	39.29	71.61	500.88	702.05	372.36	366.53	437.25	376.43	KQL16605.1/1.1e-39/hypothetical protein SETIT_024179mg, partial [Setaria italica]	XM_002443313.2/0.0/XM_002443313.2 PREDICTED: Sorghum bicolor cytochrome c oxidase subunit 5C (LOC8067455), mRNA	sp|Q42841|COX5C_HORVU/1.3e-29/Cytochrome c oxidase subunit 5C OS=Hordeum vulgare GN=COX5C PE=3 SV=3	NA	NA	NA	NA
Isoform19177	0	0	0	0	0	0	500.59	282.29	325.48	324.01	245.81	248.62	KQL16503.1/1.4e-28/hypothetical protein SETIT_023649mg [Setaria italica]	NA	NA	NA	NA	Isoform19177/0.0015/Rapid ALkalinization Factor (RALF)	NA
Isoform02968	643.86	642.93	677.3	836.14	1045.23	833.95	497.9	497.93	575.55	510.36	468.06	470.9	PAN38912.1/6.4e-220/hypothetical protein PAHAL_H00714 [Panicum hallii]	XM_002446695.2/0.0/XM_002446695.2 PREDICTED: Sorghum bicolor S-adenosylmethionine decarboxylase proenzyme (LOC8075884), mRNA	sp|O24575|DCAM_MAIZE/1.9e-208/S-adenosylmethionine decarboxylase proenzyme OS=Zea mays GN=SAMDC PE=2 SV=1	sita:101774539/3.9e-214/S-adenosylmethionine decarboxylase proenzyme; K01611 S-adenosylmethionine decarboxylase [EC:4.1.1.50]	At3g25570/1.5e-99/[T] KOG0788 S-adenosylmethionine decarboxylase	Isoform02968/7.7e-106/Adenosylmethionine decarboxylase	NA
Isoform18758	196.41	208.56	181.24	396.74	260.96	224.7	497.9	408.94	258.13	201.72	439.56	204	KQK96758.1/8.7e-44/hypothetical protein SETIT_012352mg, partial [Setaria italica]	FP097104.1/0.0/FP097104.1 Phyllostachys edulis cDNA clone: bphyst009l01, full insert sequence	sp|Q96564|RS27_HORVU/1.2e-45/40S ribosomal protein S27 OS=Hordeum vulgare GN=RPS27 PE=3 SV=2	sita:101758720/1.3e-44/40S ribosomal protein S27; K02978 small subunit ribosomal protein S27e	At3g61110/1.4e-41/[J] KOG1779 40s ribosomal protein S27	NA	biological_process:GO:0000028//ribosomal small subunit assembly;GO:0006412//translation;cellular_component:GO:0005840//ribosome;GO:0022627//cytosolic small ribosomal subunit;molecular_function:GO:0046872//metal ion binding;GO:0003735//structural constituent of ribosome;
Isoform05070	0	0	0	0	0	0	497.37	376.85	377.42	398.67	748.02	385.67	XP_004983717.1/2.4e-62/PREDICTED: cortical cell-delineating protein-like [Setaria italica]	XM_008661742.2/0.0/XM_008661742.2 PREDICTED: Zea mays cortical cell-delineating protein-like (LOC103638956), mRNA	sp|Q01595|CCDP_MAIZE/1.5e-53/Cortical cell-delineating protein OS=Zea mays PE=2 SV=1	bvg:104906049/5.5e-16/ubiquitin carboxyl-terminal hydrolase 36; K11855 ubiquitin carboxyl-terminal hydrolase 36/42 [EC:3.4.19.12]	At5g46900/1.8e-28/[R] LSE0121 A AAI domain	Isoform05070/1.6e-26/Hydrophobic seed protein	NA
Isoform04695	229.66	273.71	311.15	508.93	284.29	313.43	497.08	401.37	219.37	197.4	421.07	249.65	XP_004970529.1/9.6e-52/PREDICTED: 60S ribosomal protein L36-3-like [Setaria italica] >KQL07662.1 hypothetical protein SETIT_003417mg [Setaria italica] >KQL07663.1 hypothetical protein SETIT_003417mg [Setaria italica]	XM_002458695.2/0.0/XM_002458695.2 PREDICTED: Sorghum bicolor 60S ribosomal protein L36-3 (LOC8085452), mRNA	sp|Q9LZ57|RL363_ARATH/3.7e-40/60S ribosomal protein L36-3 OS=Arabidopsis thaliana GN=RPL36C PE=3 SV=1	sita:101757064/1.4e-52/60S ribosomal protein L36-3-like; K02920 large subunit ribosomal protein L36e	At5g02450/8.7e-40/[J] KOG3452 60S ribosomal protein L36	Isoform04695/1.5e-43/Ribosomal protein L36e	biological_process:GO:0002181//cytoplasmic translation;GO:0006412//translation;cellular_component:GO:0005840//ribosome;GO:0022625//cytosolic large ribosomal subunit;molecular_function:GO:0003723//RNA binding;GO:0003735//structural constituent of ribosome;
Isoform30718	0	0	0	0.85	0.48	0.44	495.81	469.85	541.05	72.38	22.59	51.85	Q40061.1/3.9e-115/RecName: Full=Mugineic-acid 3-dioxygenase; AltName: Full=Protein iron deficiency-specific 2 >BAA03647.1 ids2 [Hordeum vulgare subsp. vulgare]	XM_012844450.1/0.0/XM_012844450.1 PREDICTED: Setaria italica mugineic-acid 3-dioxygenase-like (LOC101776184), mRNA	sp|Q40061|IDS2_HORVU/2.4e-117/Mugineic-acid 3-dioxygenase OS=Hordeum vulgare GN=IDS2 PE=2 SV=1	sita:101776184/5.1e-120/mugineic-acid 3-dioxygenase-like; K18054 2'-deoxymugineic-acid 2'-dioxygenase / mugineic-acid 3-dioxygenase [EC:1.14.11.24 1.14.11.25]	At4g10490/1.2e-37/[QR] KOG0143 Iron/ascorbate family oxidoreductases	Isoform30718/4.4e-20/2OG-Fe(II) oxygenase superfamily	NA
Isoform01615	488.63	492.96	442.43	118.74	226.62	101.48	494.6	692.13	698.13	352.35	344.49	263.14	ANV20561.1/8.9e-161/PIP1;2 [Cenchrus americanus]	XM_004976426.3/0.0/XM_004976426.3 PREDICTED: Setaria italica aquaporin PIP1-1-like (LOC101785185), mRNA	sp|Q6EU94|PIP11_ORYSJ/5.8e-157/Aquaporin PIP1-1 OS=Oryza sativa subsp. japonica GN=PIP1-1 PE=2 SV=1	sita:101785185/1.1e-160/aquaporin PIP1-1-like; K09872 aquaporin PIP	At4g23400/7.0e-145/[G] KOG0223 Aquaporin (major intrinsic protein family)	Isoform01615/1.4e-83/Major intrinsic protein	biological_process:GO:0034220//ion transmembrane transport;cellular_component:GO:0005887//integral component of plasma membrane;GO:0016021//integral component of membrane;molecular_function:GO:0015250//water channel activity;GO:0005215//transporter activity;
Isoform10877	346.83	329.04	323.49	598.03	402.09	474.41	494.39	401.18	248.61	215.12	418.02	231.27	PAN21013.1/6.7e-105/hypothetical protein PAHAL_C04165 [Panicum hallii]	XM_002442113.2/0.0/XM_002442113.2 PREDICTED: Sorghum bicolor 40S ribosomal protein S9-2 (LOC8063282), mRNA	sp|Q9FLF0|RS92_ARATH/2.2e-92/40S ribosomal protein S9-2 OS=Arabidopsis thaliana GN=RPS9C PE=1 SV=1	sita:101781992/1.3e-105/40S ribosomal protein S9-2-like; K02997 small subunit ribosomal protein S9e	At5g39850/5.1e-92/[J] KOG3301 Ribosomal protein S4	Isoform10877/6.6e-13/S4 domain	biological_process:GO:0006412//translation;GO:0045903//positive regulation of translational fidelity;cellular_component:GO:0022627//cytosolic small ribosomal subunit;GO:0015935//small ribosomal subunit;molecular_function:GO:0003735//structural constituent of ribosome;GO:0019843//rRNA binding;
Isoform85661	0.72	0.63	0.15	2.98	5.09	0.97	493.73	410.46	377.93	451.18	336.53	383.9	XP_004973667.1/6.1e-240/PREDICTED: phenylalanine/tyrosine ammonia-lyase [Setaria italica] >KQL02164.1 hypothetical protein SETIT_013348mg [Setaria italica]	JX845715.1/0.0/JX845715.1 Panicum virgatum cultivar Alamo phenylalanine/tyrosine ammonia-lyase 1 (PAL1) mRNA, complete cds	sp|P14717|PAL1_ORYSJ/5.4e-225/Phenylalanine ammonia-lyase OS=Oryza sativa subsp. japonica GN=PAL PE=1 SV=2	sita:101780319/1.4e-238/phenylalanine/tyrosine ammonia-lyase-like; K13064 phenylalanine/tyrosine ammonia-lyase [EC:4.3.1.25]	At2g37040/2.0e-190/[Q] KOG0222 Phenylalanine and histidine ammonia-lyase	Isoform85661/5.2e-81/Aromatic amino acid lyase	biological_process:GO:0009800//cinnamic acid biosynthetic process;GO:0006559//L-phenylalanine catabolic process;cellular_component:GO:0005737//cytoplasm;molecular_function:GO:0045548//phenylalanine ammonia-lyase activity;
Isoform12456	1137.37	782.69	1230.46	598.49	577.64	720.84	493.48	691.07	626.15	466.48	461.88	409.12	XP_004973296.1/6.5e-69/PREDICTED: multiprotein-bridging factor 1a [Setaria italica] >KQL01554.1 hypothetical protein SETIT_014593mg [Setaria italica]	XM_002445337.2/0.0/XM_002445337.2 PREDICTED: Sorghum bicolor multiprotein-bridging factor 1a (LOC8071003), mRNA	sp|Q9SJI8|MBF1A_ARATH/8.2e-61/Multiprotein-bridging factor 1a OS=Arabidopsis thaliana GN=MBF1A PE=2 SV=1	sita:101776661/9.6e-70/multiprotein-bridging factor 1a; K03627 putative transcription factor	At2g42680/1.9e-60/[K] KOG3398 Transcription factor MBF1	Isoform12456/1.3e-23/Multiprotein bridging factor 1	molecular_function:GO:0043565//sequence-specific DNA binding;
Isoform68818	235.7	265.3	314.44	446.16	244.93	337.08	492.47	464.06	222.56	199.96	385.37	218.4	EMT28829.1/6.4e-47/60S ribosomal protein L37a [Aegilops tauschii]	XM_004975320.2/0.0/XM_004975320.2 PREDICTED: Setaria italica 60S ribosomal protein L37a (LOC101757625), transcript variant X1, mRNA	sp|P0DKK1|RL371_ORYSJ/7.4e-48/60S ribosomal protein L37a-1 OS=Oryza sativa subsp. japonica GN=Os01g0679700 PE=1 SV=1	zma:100280675/1.8e-46/60S ribosomal protein L37a isoform 2; K02921 large subunit ribosomal protein L37Ae	At3g10950/1.1e-44/[J] KOG0402 60S ribosomal protein L37	Isoform68818/1.4e-39/Ribosomal L37ae protein family	biological_process:GO:0006412//translation;cellular_component:GO:0005840//ribosome;molecular_function:GO:0046872//metal ion binding;GO:0003735//structural constituent of ribosome;
Isoform04548	0.16	0	0	0	0.17	0.15	491.8	783.09	1467.29	733.62	439.85	698.5	OEL32495.1/5.3e-49/Lectin [Dichanthelium oligosanthes]	NA	sp|Q01MB6|AGI_ORYSI/8.3e-47/Lectin OS=Oryza sativa subsp. indica GN=OsI_014491 PE=3 SV=2	thj:104816920/2.8e-23/endochitinase-like isoform X1; K20547 basic endochitinase B [EC:3.2.1.14]	NA	Isoform04548/1.4e-28/Chitin recognition protein	molecular_function:GO:0030246//carbohydrate binding;GO:0008061//chitin binding;
Isoform00596	211.04	233.53	242	135.74	165.43	136.25	489.76	488.5	426.83	348.84	523.78	298.47	XP_004962705.1/0.0e+00/PREDICTED: probable mediator of RNA polymerase II transcription subunit 37c [Setaria italica] >KQL16521.1 hypothetical protein SETIT_021433mg [Setaria italica]	KF732705.1/0.0/KF732705.1 Saccharum hybrid cultivar Hsp70 (hsp70) mRNA, complete cds	sp|Q9LHA8|MD37C_ARATH/0.0e+00/Probable mediator of RNA polymerase II transcription subunit 37c OS=Arabidopsis thaliana GN=MED37C PE=1 SV=1	sita:101777821/0.0e+00/probable mediator of RNA polymerase II transcription subunit 37c; K03283 heat shock 70kDa protein 1/2/6/8	At3g12580/0.0e+00/[O] KOG0101 Molecular chaperones HSP70/HSC70, HSP70 superfamily	Isoform00596/1.6e-261/Hsp70 protein	molecular_function:GO:0005524//ATP binding;
Isoform06575	168.75	172.4	97.18	388.89	275.22	305.54	488.33	470.97	302.12	298.35	469.37	304.4	XP_004953637.1/3.4e-72/PREDICTED: histone H2B.5 [Setaria italica] >KQL31166.1 hypothetical protein SETIT_018574mg [Setaria italica]	BT035356.1/0.0/BT035356.1 Zea mays full-length cDNA clone ZM_BFb0057E02 mRNA, complete cds	sp|P54348|H2B5_MAIZE/2.3e-73/Histone H2B.5 OS=Zea mays PE=2 SV=3	sita:101763424/5.0e-73/histone H2B.5; K11252 histone H2B	At5g59910/5.3e-57/[B] KOG1744 Histone H2B	Isoform06575/1.3e-20/Core histone H2A/H2B/H3/H4	cellular_component:GO:0005634//nucleus;GO:0000786//nucleosome;molecular_function:GO:0003677//DNA binding;GO:0046982//protein heterodimerization activity;
Isoform07117	195.19	204.95	174.98	359.8	283.36	301.87	486.92	366.45	331.11	340.28	517.59	356.41	AAP48904.1/8.1e-135/14-3-3-like protein [Saccharum hybrid cultivar CP65-357] >AFO59571.1 14-3-3-like protein [Saccharum hybrid cultivar GT28] >AHX42563.1 14-3-3 protein [Saccharum hybrid cultivar ROC22]	XM_021464741.1/0.0/XM_021464741.1 PREDICTED: Sorghum bicolor 14-3-3-like protein GF14-C (LOC110436948), mRNA	sp|Q6ZKC0|14333_ORYSJ/4.1e-131/14-3-3-like protein GF14-C OS=Oryza sativa subsp. japonica GN=GF14C PE=1 SV=1	sita:101754220/6.0e-135/14-3-3-like protein GF14-C; K06630 14-3-3 protein epsilon	At3g02520/2.1e-117/[O] KOG0841 Multifunctional chaperone (14-3-3 family)	Isoform07117/1.1e-103/14-3-3 protein	molecular_function:GO:0019904//protein domain specific binding;
Isoform16101	213.54	241.44	208.09	366.34	222.92	231.52	486.4	407.49	237.54	235.05	401.42	244.57	XP_004969597.1/1.1e-109/PREDICTED: 60S ribosomal protein L13-2-like [Setaria italica] >KQL06488.1 hypothetical protein SETIT_002931mg [Setaria italica]	XM_002456825.2/0.0/XM_002456825.2 PREDICTED: Sorghum bicolor 60S ribosomal protein L13-2 (LOC8079817), mRNA	sp|P41127|RL131_ARATH/2.6e-95/60S ribosomal protein L13-1 OS=Arabidopsis thaliana GN=RPL13B PE=1 SV=1	sita:101767741/1.6e-110/60S ribosomal protein L13-2-like; K02873 large subunit ribosomal protein L13e	At3g49010/6.0e-95/[J] KOG3295 60S Ribosomal protein L13	Isoform16101/1e-77/Ribosomal protein L13e	biological_process:GO:0006412//translation;cellular_component:GO:0005840//ribosome;GO:0022625//cytosolic large ribosomal subunit;molecular_function:GO:0003723//RNA binding;GO:0003735//structural constituent of ribosome;
Isoform01833	120.04	151.51	146.73	639.85	280.31	184.38	486.39	503.17	467.56	744.36	726.87	918.33	OEL12780.1/1.6e-24/hypothetical protein BAE44_0026201 [Dichanthelium oligosanthes]	NM_001114162.2/0.0/NM_001114162.2 Zea mays uncharacterized LOC100135422 (cl37957_1), mRNA	sp|Q0DKW8|LTI6B_ORYSJ/2.7e-24/Hydrophobic protein LTI6B OS=Oryza sativa subsp. japonica GN=LTI6B PE=2 SV=1	NA	At3g05880/3.0e-18/[R] KOG1773 Stress responsive protein	NA	NA
Isoform69736	910.2	1110.62	426.26	912.45	681.24	688.02	486.32	364.2	346.58	289.37	259.74	428.56	NA	XM_004951624.3/0.0/XM_004951624.3 PREDICTED: Setaria italica probable WRKY transcription factor 40 (LOC101754625), mRNA	NA	NA	NA	NA	NA
Isoform11388	49.07	45.48	44.55	202.04	79.91	48.14	485.94	418.32	297.64	394.18	549.18	392.81	XP_004970520.1/6.2e-65/PREDICTED: histone H2B.11 [Setaria italica] >KQL07651.1 hypothetical protein SETIT_003291mg [Setaria italica]	XM_002458690.2/0.0/XM_002458690.2 PREDICTED: Sorghum bicolor histone H2B.4 (LOC8057774), mRNA	sp|A2WWU2|H2B11_ORYSI/1.1e-63/Histone H2B.11 OS=Oryza sativa subsp. indica GN=H2B.11 PE=3 SV=1	sita:101754228/9.3e-66/histone H2B.11; K11252 histone H2B	At5g59910/9.6e-53/[B] KOG1744 Histone H2B	Isoform11388/1.4e-22/Core histone H2A/H2B/H3/H4	cellular_component:GO:0005634//nucleus;GO:0000786//nucleosome;molecular_function:GO:0003677//DNA binding;GO:0046982//protein heterodimerization activity;
Isoform07054	2.1	7.14	4.16	1.8	1	2.69	485.58	578.08	541.91	565.41	607.13	592.44	XP_004952866.1/1.7e-23/PREDICTED: uncharacterized protein LOC101763013 [Setaria italica] >KQL30160.1 hypothetical protein SETIT_018897mg [Setaria italica]	XM_002454006.2/0.0/XM_002454006.2 PREDICTED: Sorghum bicolor uncharacterized LOC8072622 (LOC8072622), mRNA	NA	NA	NA	NA	NA
Isoform52856	6.21	3.13	70.39	2.88	1.72	0	482.95	384.59	343.59	775.31	461.54	714.04	XP_004983688.1/4.9e-147/PREDICTED: expansin-B3-like [Setaria italica] >KQK89968.1 hypothetical protein SETIT_037057mg [Setaria italica]	XM_004983633.2/0.0/XM_004983633.2 PREDICTED: Setaria italica expansin-B3-like (LOC101759719), mRNA	sp|Q336T5|EXPB3_ORYSJ/1.1e-130/Expansin-B3 OS=Oryza sativa subsp. japonica GN=EXPB3 PE=2 SV=2	pda:103717281/6.5e-72/expansin-B18-like; K20628 expansin	At1g65680/1.2e-66/[M] LSE0349 A Expansin	Isoform52856/6.8e-30/Pollen allergen	biological_process:GO:0019953//sexual reproduction;cellular_component:GO:0005576//extracellular region;
Isoform02769	211.36	206.17	208.17	296.9	156.4	160.28	481.51	432.34	263.92	254.34	416.14	216.21	ONM03142.1/6.7e-69/60S ribosomal protein L32 [Zea mays]	XM_002445791.2/0.0/XM_002445791.2 PREDICTED: Sorghum bicolor 60S ribosomal protein L32-1 (LOC8062414), mRNA	sp|P49211|RL321_ARATH/1.6e-59/60S ribosomal protein L32-1 OS=Arabidopsis thaliana GN=RPL32A PE=2 SV=2	zma:100194289/1.3e-69/cl1797_4; uncharacterized protein LOC100194289; K02912 large subunit ribosomal protein L32e	At4g18100/3.8e-59/[J] KOG0878 60S ribosomal protein L32	Isoform02769/1.3e-48/Ribosomal protein L32	biological_process:GO:0006412//translation;cellular_component:GO:0005840//ribosome;GO:0022625//cytosolic large ribosomal subunit;molecular_function:GO:0003735//structural constituent of ribosome;
Isoform77708	65.85	62.43	54.14	278.94	333.57	536.71	481.48	416.65	259.5	250.16	198.48	243.76	KQL00640.1/2.1e-24/hypothetical protein SETIT_014801mg [Setaria italica]	NA	NA	NA	NA	NA	NA
Isoform33786	115.49	143.51	80.71	46.93	34.74	30.29	478.66	516.23	563.53	494.33	460.75	439.37	OEL30981.1/4.5e-185/Fructokinase-2, partial [Dichanthelium oligosanthes]	XM_006658993.2/0.0/XM_006658993.2 PREDICTED: Oryza brachyantha fructokinase-2 (LOC102717270), mRNA	sp|A2YQL4|SCRK2_ORYSI/5.7e-177/Fructokinase-2 OS=Oryza sativa subsp. indica GN=FRK2 PE=1 SV=2	sita:101761142/6.2e-184/fructokinase-2; K00847 fructokinase [EC:2.7.1.4]	At4g10260/4.2e-138/[G] KOG2855 Ribokinase	Isoform33786/0.15/Protein of unknown function (DUF2526)	biological_process:GO:0019252//starch biosynthetic process;molecular_function:GO:0005524//ATP binding;GO:0016773//phosphotransferase activity, alcohol group as acceptor;GO:0008865//fructokinase activity;
Isoform06218	339.49	368.66	486.39	685.23	419.74	530.02	473.6	487	260.37	240.01	483.54	291.42	OEL21213.1/7.2e-54/Fasciclin-like arabinogalactan protein 4 [Dichanthelium oligosanthes]	XM_021447715.1/0.0/XM_021447715.1 PREDICTED: Sorghum bicolor 60S ribosomal protein L36-3-like (LOC110430290), transcript variant X1, mRNA	sp|Q9M352|RL362_ARATH/2.6e-40/60S ribosomal protein L36-2 OS=Arabidopsis thaliana GN=RPL36B PE=3 SV=1	sita:101785624/1.4e-54/60S ribosomal protein L36-3-like; K02920 large subunit ribosomal protein L36e	At3g53740/6.1e-40/[J] KOG3452 60S ribosomal protein L36	Isoform06218/6.6e-44/Ribosomal protein L36e	biological_process:GO:0006412//translation;cellular_component:GO:0005840//ribosome;molecular_function:GO:0003735//structural constituent of ribosome;
Isoform37112	56.24	49.31	34.86	56.75	47.25	73.2	473.21	481.3	282.61	345.18	442.05	323.13	KQK90143.1/1.2e-51/hypothetical protein SETIT_039246mg, partial [Setaria italica]	XM_002464967.2/0.0/XM_002464967.2 PREDICTED: Sorghum bicolor histone H4 (LOC8058810), mRNA	sp|P62787|H4_MAIZE/6.9e-52/Histone H4 OS=Zea mays GN=H4C7 PE=1 SV=2	vra:106766494/8.9e-52/uncharacterized protein LOC106766494; K11254 histone H4	At2g28740/1.6e-51/[B] KOG3467 Histone H4	Isoform37112/1.9e-08/Centromere kinetochore component CENP-T histone fold	NA
Isoform05526	25	21.26	17.35	65.3	72.3	98.37	472.99	366.73	365.43	564.96	500.7	634.62	XP_004985358.1/7.5e-202/PREDICTED: cytochrome b561 and DOMON domain-containing protein At3g25290-like [Setaria italica] >KQK92149.1 hypothetical protein SETIT_036113mg [Setaria italica]	XM_002468296.2/0.0/XM_002468296.2 PREDICTED: Sorghum bicolor cytochrome b561 and DOMON domain-containing protein At3g25290 (LOC8054255), mRNA	sp|Q9FGK4|B561J_ARATH/1.9e-96/Cytochrome b561 and DOMON domain-containing protein At5g47530 OS=Arabidopsis thaliana GN=At5g47530 PE=2 SV=1	NA	At5g47530/4.4e-96/[T] KOG4293 Predicted membrane protein, contains DoH and Cytochrome b-561/ferric reductase transmembrane domains	Isoform05526/1.3e-25/Protein of unknown function (DUF568)	biological_process:GO:0055114//oxidation-reduction process;cellular_component:GO:0016021//integral component of membrane;
Isoform00350	62.59	68.42	64.03	137.75	107.45	111.47	472	481.95	521.08	153.45	139.82	141.94	PAN21615.1/1.8e-76/hypothetical protein PAHAL_C04525 [Panicum hallii]	XM_002443414.2/0.0/XM_002443414.2 PREDICTED: Sorghum bicolor adenine phosphoribosyltransferase 1 (LOC8074301), mRNA	sp|Q43199|APT1_WHEAT/1.0e-73/Adenine phosphoribosyltransferase 1 OS=Triticum aestivum GN=APT1 PE=2 SV=1	sita:101775105/2.6e-77/adenine phosphoribosyltransferase 1; K00759 adenine phosphoribosyltransferase [EC:2.4.2.7]	At4g22570/1.9e-65/[F] KOG1712 Adenine phosphoribosyl transferases	Isoform00350/1.4e-20/Phosphoribosyl transferase domain	biological_process:GO:0007623//circadian rhythm;GO:0009690//cytokinin metabolic process;GO:0009116//nucleoside metabolic process;GO:0046686//response to cadmium ion;GO:0006168//adenine salvage;cellular_component:GO:0005737//cytoplasm;GO:0009505//plant-type cell wall;GO:0005829//cytosol;GO:0005794//Golgi apparatus;GO:0005886//plasma membrane;GO:0009570//chloroplast stroma;molecular_function:GO:000…
Isoform06973	105.18	138.27	111.79	254.48	147.76	169.58	471.16	436.59	219.53	184.64	386.6	187.93	XP_004975549.1/6.8e-49/PREDICTED: 60S acidic ribosomal protein P2A-like [Setaria italica]	XM_002447735.2/0.0/XM_002447735.2 PREDICTED: Sorghum bicolor 60S acidic ribosomal protein P2A (LOC8075266), mRNA	sp|P46252|RLA2A_MAIZE/8.6e-49/60S acidic ribosomal protein P2A OS=Zea mays GN=RPP2A PE=1 SV=3	sita:101758181/1.0e-49/60S acidic ribosomal protein P2A-like; K02943 large subunit ribosomal protein LP2	At2g27710/7.2e-30/[J] KOG3449 60S acidic ribosomal protein P2	Isoform06973/3.6e-27/60s Acidic ribosomal protein	biological_process:GO:0006414//translational elongation;cellular_component:GO:0005840//ribosome;molecular_function:GO:0003735//structural constituent of ribosome;
Isoform02384	188.59	166.56	199.82	234.64	219.81	337.18	470.63	909.24	997.12	757.79	710.23	708.11	KQL28625.1/9.4e-168/hypothetical protein SETIT_017023mg [Setaria italica]	XM_021459912.1/0.0/XM_021459912.1 PREDICTED: Sorghum bicolor polyubiquitin (LOC8076096), transcript variant X2, mRNA	sp|P69309|UBIQP_AVEFA/1.2e-167/Polyubiquitin OS=Avena fatua PE=2 SV=2	bdi:100831055/3.1e-168/polyubiquitin; K08770 ubiquitin C	At5g20620/1.1e-166/[OR] KOG0001 Ubiquitin and ubiquitin-like proteins	Isoform02384/8e-137/Ubiquitin family	NA
Isoform21379	0	0	0	0	0	0	470.38	376.33	412.54	445.94	406.6	354.79	XP_004971028.1/1.8e-43/PREDICTED: putative lipid-transfer protein DIR1 [Setaria italica] >KQL08285.1 hypothetical protein SETIT_003444mg [Setaria italica]	XM_002456781.1/0.0/XM_002456781.1 PREDICTED: Sorghum bicolor protein 108 (LOC8056165), mRNA	NA	NA	NA	Isoform21379/4.7e-08/Probable lipid transfer	NA
Isoform10802	62.92	94.34	60.62	65.15	43.79	35.18	470.36	642.01	652.14	555.51	618.5	518.33	AAV88601.1/7.6e-25/low temperature and salt responsive protein [Cenchrus americanus]	AY823549.1/0.0/AY823549.1 Pennisetum glaucum low temperature and salt responsive protein mRNA, complete cds	sp|Q8H5T6|LTI6A_ORYSJ/2.2e-24/Hydrophobic protein LTI6A OS=Oryza sativa subsp. japonica GN=LTI6A PE=2 SV=1	NA	At3g05880/3.2e-18/[R] KOG1773 Stress responsive protein	NA	biological_process:GO:0009414//response to water deprivation;GO:0009409//response to cold;GO:0009651//response to salt stress;GO:0009737//response to abscisic acid;cellular_component:GO:0016021//integral component of membrane;
Isoform12879	0	0	0	0	0	0	468.96	1167.66	490.17	433.11	667.58	593.65	XP_004982977.1/1.7e-65/PREDICTED: putative glycine-rich cell wall structural protein 1 [Setaria italica]	NA	sp|P0C5C7|GRP2_ORYSI/1.2e-07/Glycine-rich cell wall structural protein 2 OS=Oryza sativa subsp. indica GN=GRP0.9 PE=2 SV=1	NA	NA	Isoform12879/0.43/Thioredoxin domain	NA
Isoform75190	0	0	2.47	0.47	0.18	0	464.99	382.09	483.64	629.12	397.98	574.98	XP_004952671.1/1.1e-67/PREDICTED: cortical cell-delineating protein-like [Setaria italica] >KQL29925.1 hypothetical protein SETIT_018682mg [Setaria italica]	FP092191.1/0.0/FP092191.1 Phyllostachys edulis cDNA clone: bphylf002d20, full insert sequence	sp|Q01595|CCDP_MAIZE/1.3e-41/Cortical cell-delineating protein OS=Zea mays PE=2 SV=1	bvg:104906049/3.4e-18/ubiquitin carboxyl-terminal hydrolase 36; K11855 ubiquitin carboxyl-terminal hydrolase 36/42 [EC:3.4.19.12]	At1g12090/2.1e-29/[R] LSE0121 A AAI domain	NA	NA
Isoform12836	24.3	28.86	10.93	46.35	44.24	84.35	464.89	289.89	221.19	364.07	297.18	300.74	ALL43666.1/6.9e-140/caffeic acid O-methyltransferase [Cenchrus americanus]	KR908724.1/0.0/KR908724.1 Cenchrus americanus caffeic acid O-methyltransferase mRNA, complete cds	sp|O82054|COMT1_SACOF/1.7e-135/Caffeic acid 3-O-methyltransferase OS=Saccharum officinarum GN=COMT PE=2 SV=1	sita:101765311/9.6e-139/caffeic acid 3-O-methyltransferase; K13066 caffeic acid 3-O-methyltransferase [EC:2.1.1.68]	At5g54160/4.8e-96/[R] KOG3178 Hydroxyindole-O-methyltransferase and related SAM-dependent methyltransferases	Isoform12836/7.1e-86/O-methyltransferase	NA
Isoform64841	0	0	0	0	0	0	462.04	420.38	575.92	73	15.33	34.09	KQL13642.1/5.8e-166/hypothetical protein SETIT_024975mg [Setaria italica]	BT016779.1/0.0/BT016779.1 Zea mays clone Contig612 mRNA sequence	sp|Q40062|IDS3_HORVU/6.1e-144/2'-deoxymugineic-acid 2'-dioxygenase OS=Hordeum vulgare GN=IDS3 PE=1 SV=3	sita:101760942/7.3e-134/2'-deoxymugineic-acid 2'-dioxygenase-like; K18054 2'-deoxymugineic-acid 2'-dioxygenase / mugineic-acid 3-dioxygenase [EC:1.14.11.24 1.14.11.25]	At4g10490/3.0e-53/[QR] KOG0143 Iron/ascorbate family oxidoreductases	Isoform64841/3e-21/2OG-Fe(II) oxygenase superfamily	molecular_function:GO:0046872//metal ion binding;GO:0016491//oxidoreductase activity;
Isoform28458	251.02	4158.07	67.63	44.86	55.64	93.63	461.71	1876.31	1172.45	810.08	479.75	1155.68	KJB11774.1/5.5e-49/hypothetical protein B456_001G276600 [Gossypium raimondii] >KJB11775.1 hypothetical protein B456_001G276700 [Gossypium raimondii] >KJB11776.1 hypothetical protein B456_001G276800 [Gossypium raimondii]	XR_002448976.1/0.0/XR_002448976.1 PREDICTED: Sorghum bicolor uncharacterized LOC110431551 (LOC110431551), misc_RNA	NA	han:110926720/5.8e-11/uncharacterized protein LOC110926720; K22020 mucin-19	NA	NA	NA
Isoform29252	201.45	191.91	159.03	258.18	186.14	187.47	460.56	311.41	225.45	207.98	389.04	202.43	XP_004981434.1/3.4e-220/PREDICTED: 60S ribosomal protein L4-1-like [Setaria italica] >KQK86675.1 hypothetical protein SETIT_035961mg [Setaria italica]	XM_002463696.2/0.0/XM_002463696.2 PREDICTED: Sorghum bicolor 60S ribosomal protein L4-1 (LOC8081259), mRNA	sp|Q9SF40|RL4A_ARATH/3.8e-176/60S ribosomal protein L4-1 OS=Arabidopsis thaliana GN=RPL4A PE=1 SV=1	sita:101769860/5.0e-221/60S ribosomal protein L4-1-like; K02930 large subunit ribosomal protein L4e	At3g09630/9.0e-176/[A] KOG1475 Ribosomal protein RPL1/RPL2/RL4L4	Isoform29252/2.1e-41/Ribosomal protein L4/L1 family	biological_process:GO:0002181//cytoplasmic translation;GO:0006412//translation;cellular_component:GO:0005840//ribosome;GO:0022625//cytosolic large ribosomal subunit;molecular_function:GO:0003723//RNA binding;GO:0003735//structural constituent of ribosome;
Isoform58804	292.69	309.61	267.8	372.52	269.95	406.69	459.27	475.57	390.37	257.9	310.13	242.77	XP_015692748.1/1.5e-101/PREDICTED: ADP-ribosylation factor 2 isoform X1 [Oryza brachyantha]	XM_002441244.2/0.0/XM_002441244.2 PREDICTED: Sorghum bicolor ADP-ribosylation factor 2 (LOC8064160), mRNA	sp|P51823|ARF2_ORYSJ/1.9e-101/ADP-ribosylation factor 2 OS=Oryza sativa subsp. japonica GN=ARF PE=2 SV=2	ats:109777304/6.5e-102/LOC109777304; ADP-ribosylation factor 2-like; K07937 ADP-ribosylation factor 1	At3g62290/6.5e-100/[U] KOG0070 GTP-binding ADP-ribosylation factor Arf1	Isoform58804/5.4e-80/ADP-ribosylation factor family	NA
Isoform01619	0	0	0	0	0	0	458.99	360.38	455.5	375.32	265.87	359.84	XP_004967652.1/3.3e-71/PREDICTED: germin-like protein 1-1 [Setaria italica] >KQL03599.1 hypothetical protein SETIT_002865mg [Setaria italica]	XM_004967593.2/0.0/XM_004967593.2 PREDICTED: Setaria italica germin-like protein 1-1 (LOC101761239), mRNA	sp|Q7F731|GL11_ORYSJ/7.7e-65/Germin-like protein 1-1 OS=Oryza sativa subsp. japonica GN=GER4 PE=2 SV=1	NA	At1g09560/4.6e-52/[V] LSE0346 A Germin/oxalate oxidase	Isoform01619/1.7e-45/Cupin	cellular_component:GO:0005576//extracellular region;molecular_function:GO:0045735//nutrient reservoir activity;GO:0030145//manganese ion binding;
Isoform00036	299.87	305.22	333.76	318.07	258.08	252.94	458.32	403.16	249.3	193.51	345.79	196.46	PAN50666.1/5.4e-60/hypothetical protein PAHAL_A01306 [Panicum hallii]	NM_001155691.2/0.0/NM_001155691.2 Zea mays NHP2-like protein 1 (LOC100282785), transcript variant 1, mRNA	sp|Q9LEY9|NHP2_ARATH/1.4e-15/H/ACA ribonucleoprotein complex subunit 2-like protein OS=Arabidopsis thaliana GN=At5g08180 PE=1 SV=1	sita:101781743/1.8e-60/NHP2-like protein 1; K12845 U4/U6 small nuclear ribonucleoprotein SNU13	At5g20160/4.9e-56/[AJ] KOG3387 60S ribosomal protein 15.5kD/SNU13, NHP2/L7A family (includes ribonuclease P subunit p38), involved in splicing	Isoform00036/4e-27/Ribosomal protein L7Ae/L30e/S12e/Gadd45 family	biological_process:GO:0042254//ribosome biogenesis;cellular_component:GO:0005730//nucleolus;GO:0030529//intracellular ribonucleoprotein complex;molecular_function:GO:0003723//RNA binding;
Isoform66788	1159.82	1514.43	904.69	1139.11	1304.96	753.08	457.19	579.1	595.59	445.45	383.79	534.74	NP_001104887.1/9.6e-45/protein translation factor SUI1 homolog [Zea mays] >XP_006657782.1 PREDICTED: protein translation factor SUI1 homolog [Oryza brachyantha] >XP_006659299.1 PREDICTED: protein translation factor SUI1 homolog [Oryza brachyantha] >XP_015696183.1 PREDICTED: protein translation factor SUI1 homolog [Oryza brachyantha] >P56330.1 RecName: Full=Protein translation factor SUI1 homolog;…	XM_021454222.1/0.0/XM_021454222.1 PREDICTED: Sorghum bicolor protein translation factor SUI1 homolog (LOC110432939), mRNA	sp|P56330|SUI1_MAIZE/5.9e-47/Protein translation factor SUI1 homolog OS=Zea mays GN=TIF PE=3 SV=1	sbi:110432939/1.4e-45/protein translation factor SUI1 homolog; K03113 translation initiation factor 1	At1g54290/2.3e-41/[J] KOG1770 Translation initiation factor 1 (eIF-1/SUI1)	NA	biological_process:GO:0006417//regulation of translation;molecular_function:GO:0003743//translation initiation factor activity;
Isoform09582	271.44	239.57	217.28	436.37	275.45	275.65	456.93	372.56	222.08	194.04	371.35	205.02	XP_004964297.1/1.6e-101/PREDICTED: 60S ribosomal protein L9 [Setaria italica] >KQL08940.1 hypothetical protein SETIT_007334mg [Setaria italica]	XM_002437637.2/0.0/XM_002437637.2 PREDICTED: Sorghum bicolor 60S ribosomal protein L9 (LOC8067894), mRNA	sp|P49210|RL9_ORYSJ/1.3e-97/60S ribosomal protein L9 OS=Oryza sativa subsp. japonica GN=RPL9 PE=2 SV=3	sita:101772541/2.3e-102/60S ribosomal protein L9; K02940 large subunit ribosomal protein L9e	At1g33120/6.3e-82/[J] KOG3255 60S ribosomal protein L9	Isoform09582/4.2e-30/Ribosomal protein L6	biological_process:GO:0002181//cytoplasmic translation;GO:0006412//translation;cellular_component:GO:0005840//ribosome;GO:0022625//cytosolic large ribosomal subunit;molecular_function:GO:0003723//RNA binding;GO:0003735//structural constituent of ribosome;GO:0019843//rRNA binding;
Isoform12359	112.37	99.23	98.35	29.04	38.63	57.98	456.74	419.49	383.25	302.37	307.61	273.06	KQK87212.1/8.5e-106/hypothetical protein SETIT_037503mg [Setaria italica]	XM_021462890.1/0.0/XM_021462890.1 PREDICTED: Sorghum bicolor CBS domain-containing protein CBSX3, mitochondrial (LOC110436275), transcript variant X1, mRNA	sp|Q9LEV3|CBSX3_ARATH/1.9e-81/CBS domain-containing protein CBSX3, mitochondrial OS=Arabidopsis thaliana GN=CBSX3 PE=1 SV=1	NA	NA	Isoform12359/7.2e-24/CBS domain	biological_process:GO:0009651//response to salt stress;GO:0045454//cell redox homeostasis;cellular_component:GO:0005739//mitochondrion;molecular_function:GO:0050897//cobalt ion binding;
Isoform53779	0	0	0	0	0	0	454.83	578.48	355.23	413.32	456.63	476.7	KQK88872.1/2.0e-12/hypothetical protein SETIT_040056mg, partial [Setaria italica]	NA	NA	NA	NA	NA	NA
Isoform03843	232.32	279.98	242.43	444.96	296.06	279.19	454.26	347.52	253.56	264.38	393.56	251.66	XP_002466868.1/8.2e-98/60S ribosomal protein L10 [Sorghum bicolor] >EER93866.1 hypothetical protein SORBI_3001G177800 [Sorghum bicolor]	XM_020551778.1/0.0/XM_020551778.1 PREDICTED: Zea mays 60S ribosomal protein L10-3 (LOC100282959), transcript variant X1, mRNA	sp|P45633|RL10_MAIZE/1.8e-97/60S ribosomal protein L10 OS=Zea mays GN=RPL10 PE=2 SV=1	sbi:8062999/1.2e-98/60S ribosomal protein L10; K02866 large subunit ribosomal protein L10e	At1g26910/2.5e-86/[J] KOG0857 60s ribosomal protein L10	Isoform03843/7.6e-34/Ribosomal protein L16p/L10e	biological_process:GO:0000027//ribosomal large subunit assembly;GO:0006412//translation;cellular_component:GO:0005840//ribosome;GO:0022625//cytosolic large ribosomal subunit;molecular_function:GO:0003723//RNA binding;GO:0003735//structural constituent of ribosome;
Isoform00473	212.92	226.78	191.57	470.03	280.43	325.36	453.39	355.57	215.26	191.35	360.31	194.63	KQL00676.1/5.3e-135/hypothetical protein SETIT_014067mg [Setaria italica]	XM_002445068.2/0.0/XM_002445068.2 PREDICTED: Sorghum bicolor 40S ribosomal protein S3-3 (LOC8069647), mRNA	sp|Q9FJA6|RS33_ARATH/4.4e-110/40S ribosomal protein S3-3 OS=Arabidopsis thaliana GN=RPS3C PE=1 SV=1	sita:101782464/2.0e-123/40S ribosomal protein S3-3; K02985 small subunit ribosomal protein S3e	At5g35530/1.0e-109/[J] KOG3181 40S ribosomal protein S3	Isoform00473/2.2e-25/Ribosomal protein S3, C-terminal domain	biological_process:GO:0006281//DNA repair;GO:0002181//cytoplasmic translation;GO:0006412//translation;cellular_component:GO:0005634//nucleus;GO:0015935//small ribosomal subunit;GO:0022627//cytosolic small ribosomal subunit;molecular_function:GO:0003723//RNA binding;GO:0003684//damaged DNA binding;GO:0003735//structural constituent of ribosome;GO:0008534//oxidized purine nucleobase lesion DNA N-gl…
Isoform11653	93.89	111.48	101.97	179.23	126.35	160.02	453.25	427.93	218.05	145.4	344.1	157.88	XP_004975549.1/7.4e-50/PREDICTED: 60S acidic ribosomal protein P2A-like [Setaria italica]	BT018926.1/0.0/BT018926.1 Zea mays clone Contig52.F mRNA sequence	sp|P46252|RLA2A_MAIZE/9.5e-50/60S acidic ribosomal protein P2A OS=Zea mays GN=RPP2A PE=1 SV=3	sita:101758181/1.1e-50/60S acidic ribosomal protein P2A-like; K02943 large subunit ribosomal protein LP2	At2g27710/2.3e-30/[J] KOG3449 60S acidic ribosomal protein P2	Isoform11653/3.4e-27/60s Acidic ribosomal protein	biological_process:GO:0006414//translational elongation;cellular_component:GO:0005840//ribosome;molecular_function:GO:0003735//structural constituent of ribosome;
Isoform02179	36.54	29.23	4.85	20.36	14.23	46.44	452.55	831.35	322.61	231.18	186.37	338.97	NA	NA	NA	NA	NA	NA	NA
Isoform61198	174.71	199.96	164.43	413.3	242.76	220.82	451.63	385.45	217.85	157.59	315.45	155.92	KQL27145.1/6.3e-67/hypothetical protein SETIT_031166mg [Setaria italica]	XM_002461152.2/0.0/XM_002461152.2 PREDICTED: Sorghum bicolor 60S ribosomal protein L22-2 (LOC8078541), mRNA	sp|Q9M9W1|RL222_ARATH/5.0e-53/60S ribosomal protein L22-2 OS=Arabidopsis thaliana GN=RPL22B PE=2 SV=1	sita:101772226/1.9e-65/60S ribosomal protein L22-2; K02891 large subunit ribosomal protein L22e	At3g05560/1.2e-52/[J] KOG3434 60S ribosomal protein L22	Isoform61198/3.9e-46/Ribosomal L22e protein family	biological_process:GO:0002181//cytoplasmic translation;GO:0006412//translation;cellular_component:GO:0005840//ribosome;GO:0022625//cytosolic large ribosomal subunit;molecular_function:GO:0003723//RNA binding;GO:0003735//structural constituent of ribosome;
Isoform04956	52.84	50.28	81.38	58.68	58.34	55.66	450.23	430.11	343.01	257.67	262.53	220.18	XP_004962944.1/1.5e-48/PREDICTED: protein SPIRAL1-like 3 [Setaria italica] >KQL16850.1 hypothetical protein SETIT_023758mg [Setaria italica] >KQL16851.1 hypothetical protein SETIT_023758mg [Setaria italica] >KQL16852.1 hypothetical protein SETIT_023758mg [Setaria italica]	XM_021446050.1/0.0/XM_021446050.1 PREDICTED: Sorghum bicolor protein SPIRAL1-like 3 (LOC110429690), mRNA	sp|Q2QQ99|SP1L3_ORYSJ/3.7e-47/Protein SPIRAL1-like 3 OS=Oryza sativa subsp. japonica GN=Os12g0502000 PE=3 SV=1	sita:101774578/2.3e-49/protein SPIRAL1-like 3; K18635 protein SPIRAL1 and related proteins	NA	NA	cellular_component:GO:0005874//microtubule;
Isoform08234	179.39	144.72	160.53	239.74	204.75	263.8	449.8	388.84	272.95	298.72	359.97	276.03	KQL06996.1/4.8e-55/hypothetical protein SETIT_004637mg, partial [Setaria italica]	NM_001328644.1/0.0/NM_001328644.1 Zea mays proline-, glutamic acid- and leucine-rich protein 1-like (LOC103637583), mRNA	NA	adu:107467547/6.4e-12/probable ribose-5-phosphate isomerase 2; K01807 ribose 5-phosphate isomerase A [EC:5.3.1.6]	NA	Isoform08234/0.16/Clathrin, heavy-chain linker	cellular_component:GO:0016021//integral component of membrane;
Isoform06866	0	0	0	0	0.13	0	449.39	327.2	417.75	879.29	681.96	686.61	XP_004984275.1/1.4e-177/PREDICTED: peroxidase 2 [Setaria italica] >KQK90751.1 hypothetical protein SETIT_036455mg [Setaria italica]	XM_021458609.1/0.0/XM_021458609.1 PREDICTED: Sorghum bicolor peroxidase 2-like (LOC110434482), mRNA	sp|Q9FEQ8|PER2_MAIZE/2.1e-157/Peroxidase 2 OS=Zea mays GN=PER2 PE=2 SV=1	sita:101753799/2.1e-178/peroxidase 2; K00430 peroxidase [EC:1.11.1.7]	At5g58390/1.8e-55/[R] TWOG0189 Peroxidase	Isoform06866/8.2e-67/Peroxidase	biological_process:GO:0042752//regulation of circadian rhythm;GO:0006979//response to oxidative stress;GO:0097167//circadian regulation of translation;GO:0032922//circadian regulation of gene expression;GO:0042744//hydrogen peroxide catabolic process;cellular_component:GO:0005576//extracellular region;molecular_function:GO:0020037//heme binding;GO:0046872//metal ion binding;GO:0004601//peroxidase…
Isoform10108	211.68	244.76	250.81	436.47	358.57	392.97	448.97	399.72	341.32	269.65	360.08	281.12	KQL26951.1/4.9e-41/hypothetical protein SETIT_031923mg, partial [Setaria italica]	XM_021453053.1/0.0/XM_021453053.1 PREDICTED: Sorghum bicolor uncharacterized LOC110432508 (LOC110432508), mRNA	NA	NA	NA	Isoform10108/1.6e-14/Cytochrome c oxidase subunit VII	NA
Isoform05999	281.2	274.9	164.83	439.4	336.19	346.01	448.58	434.02	266.4	274	370.33	270.8	XP_004968247.1/9.1e-70/PREDICTED: histone H2B.3 [Setaria italica] >KQL04449.1 hypothetical protein SETIT_003218mg [Setaria italica]	XM_002460204.2/0.0/XM_002460204.2 PREDICTED: Sorghum bicolor histone H2B.3 (LOC8060294), mRNA	sp|Q43261|H2B3_MAIZE/1.8e-70/Histone H2B.3 OS=Zea mays PE=3 SV=3	sita:101761632/1.4e-70/histone H2B.3; K11252 histone H2B	At5g59910/8.5e-55/[B] KOG1744 Histone H2B	Isoform05999/1.1e-19/Core histone H2A/H2B/H3/H4	cellular_component:GO:0005634//nucleus;GO:0000786//nucleosome;molecular_function:GO:0003677//DNA binding;GO:0046982//protein heterodimerization activity;
Isoform26918	116.67	111.25	197.97	151.87	109.33	133.53	448.01	421.37	251.37	178.08	334.2	191.11	KQL03674.1/7.6e-49/hypothetical protein SETIT_003267mg [Setaria italica]	XM_002438950.2/0.0/XM_002438950.2 PREDICTED: Sorghum bicolor 60S ribosomal protein L30 (LOC8064975), mRNA	sp|O48558|RL30_MAIZE/3.2e-36/60S ribosomal protein L30 OS=Zea mays GN=RPL30 PE=3 SV=1	zma:100502201/2.7e-35/uncharacterized protein LOC100502201; K02908 large subunit ribosomal protein L30e	At1g36240/5.4e-26/[J] KOG2988 60S ribosomal protein L30	Isoform26918/5.4e-16/Ribosomal protein L7Ae/L30e/S12e/Gadd45 family	biological_process:GO:0002181//cytoplasmic translation;GO:0006412//translation;cellular_component:GO:0005840//ribosome;GO:0022625//cytosolic large ribosomal subunit;molecular_function:GO:0003723//RNA binding;GO:0003735//structural constituent of ribosome;
Isoform31027	594.84	475.36	489.84	402.68	492.35	573.85	447.42	502.1	453.23	302.6	271.52	300.16	KQL14334.1/4.0e-124/hypothetical protein SETIT_024813mg, partial [Setaria italica]	XM_002441467.2/0.0/XM_002441467.2 PREDICTED: Sorghum bicolor protein DEHYDRATION-INDUCED 19 (LOC8063592), mRNA	sp|Q688X9|DI191_ORYSJ/1.8e-108/Protein DEHYDRATION-INDUCED 19 OS=Oryza sativa subsp. japonica GN=DI19-1 PE=2 SV=1	egu:105052562/1.6e-29/protein DEHYDRATION-INDUCED 19 homolog 2-like; K15697 RING finger protein 114 [EC:2.3.2.27]	At5g26990/7.7e-30/[V] LSE0447 A Drought-induced protein	Isoform31027/2.4e-32/Stress-induced protein Di19, C-terminal	NA
Isoform73082	602.77	565.31	584.03	570.69	519.26	573.31	447.28	443.12	407.06	334.98	332.02	332.71	AQK94478.1/1.3e-85/Putative ubiquitin-conjugating enzyme family [Zea mays]	DQ245541.1/0.0/DQ245541.1 Zea mays clone 16859 mRNA sequence	sp|P35134|UBC11_ARATH/1.5e-81/Ubiquitin-conjugating enzyme E2 11 OS=Arabidopsis thaliana GN=UBC11 PE=1 SV=2	dosa:Os01t0819400-00/2.9e-85/Os01g0819400; Similar to Ubiquitin carrier protein.; K06689 ubiquitin-conjugating enzyme E2 D [EC:2.3.2.23]	At3g08690/3.5e-81/[O] KOG0417 Ubiquitin-protein ligase	Isoform73082/2.1e-53/Ubiquitin-conjugating enzyme	NA
Isoform00014	0.56	0.25	0.59	0	0.7	0	445.75	300.7	190.12	214.47	387.72	221.98	AAK15499.1/3.7e-84/unknown [Cenchrus ciliaris]	AF325717.1/0.0/AF325717.1 Pennisetum ciliare unknown mRNA	NA	NA	NA	Isoform00014/0.12/TrbC/VIRB2 family	NA
Isoform62665	529.12	520.46	524.02	436.63	483.46	566.34	445.54	479.87	404.65	279.18	234.85	270.06	NP_001132525.1/5.6e-86/uncharacterized protein LOC100193988 [Zea mays] >XP_004981477.1 PREDICTED: ubiquitin-conjugating enzyme E2 2 [Setaria italica] >XP_021318749.1 ubiquitin-conjugating enzyme E2 2 [Sorghum bicolor] >ACF81401.1 unknown [Zea mays] >KXG37384.1 hypothetical protein SORBI_3001G061500 [Sorghum bicolor] >AQK62406.1 Ubiquitin-conjugating enzyme E2 2 [Zea mays] >AQK62409.1 Ubiquitin-co…	XM_021463074.1/0.0/XM_021463074.1 PREDICTED: Sorghum bicolor ubiquitin-conjugating enzyme E2 2 (LOC110436323), mRNA	sp|P25866|UBC2_WHEAT/3.8e-87/Ubiquitin-conjugating enzyme E2 2 OS=Triticum aestivum GN=UBC2 PE=1 SV=1	zma:100193988/8.3e-87/umc1478; uncharacterized protein LOC100193988; K10573 ubiquitin-conjugating enzyme E2 A [EC:2.3.2.23]	At2g02760/7.5e-86/[O] KOG0419 Ubiquitin-protein ligase	Isoform62665/7.2e-53/Ubiquitin-conjugating enzyme	biological_process:GO:0016574//histone ubiquitination;GO:0043161//proteasome-mediated ubiquitin-dependent protein catabolic process;GO:0006281//DNA repair;GO:0000209//protein polyubiquitination;cellular_component:GO:0005737//cytoplasm;molecular_function:GO:0061630//ubiquitin protein ligase activity;GO:0005524//ATP binding;GO:0031625//ubiquitin protein ligase binding;
Isoform12256	218.91	224.36	201.36	481.31	266.64	318.19	444.5	368.55	227.27	184.96	352	183.82	KQL00676.1/1.8e-138/hypothetical protein SETIT_014067mg [Setaria italica]	XM_002445068.2/0.0/XM_002445068.2 PREDICTED: Sorghum bicolor 40S ribosomal protein S3-3 (LOC8069647), mRNA	sp|Q9FJA6|RS33_ARATH/4.4e-110/40S ribosomal protein S3-3 OS=Arabidopsis thaliana GN=RPS3C PE=1 SV=1	sita:101782464/7.0e-124/40S ribosomal protein S3-3; K02985 small subunit ribosomal protein S3e	At5g35530/1.0e-109/[J] KOG3181 40S ribosomal protein S3	Isoform12256/2.2e-25/Ribosomal protein S3, C-terminal domain	biological_process:GO:0006281//DNA repair;GO:0002181//cytoplasmic translation;GO:0006412//translation;cellular_component:GO:0005634//nucleus;GO:0015935//small ribosomal subunit;GO:0022627//cytosolic small ribosomal subunit;molecular_function:GO:0003723//RNA binding;GO:0003684//damaged DNA binding;GO:0003735//structural constituent of ribosome;GO:0008534//oxidized purine nucleobase lesion DNA N-gl…
Isoform11014	48.67	73.15	71.04	139.81	84.82	72.86	444.48	399.67	447.54	519.2	529.16	442.15	XP_004984513.1/2.0e-212/PREDICTED: uncharacterized protein LOC101778255 [Setaria italica]	XM_002465284.2/0.0/XM_002465284.2 PREDICTED: Sorghum bicolor ricin B-like lectin R40C1 (LOC8084563), mRNA	sp|Q10M12|40C1_ORYSJ/7.5e-196/Ricin B-like lectin R40C1 OS=Oryza sativa subsp. japonica GN=R40C1 PE=1 SV=1	NA	NA	Isoform11014/6.6/Vibrio cholerae sialidase, lectin insertion	NA
Isoform56713	227.47	273.07	213.25	433.39	242.33	235.96	443.93	317.65	202.9	203.31	410.69	237.68	XP_014660578.1/1.5e-114/PREDICTED: 60S ribosomal protein L6-3-like [Setaria italica] >KQL30256.1 hypothetical protein SETIT_018309mg [Setaria italica]	XM_002454049.2/0.0/XM_002454049.2 PREDICTED: Sorghum bicolor 60S ribosomal protein L6-3 (LOC8055433), mRNA	sp|Q9C9C5|RL63_ARATH/1.3e-78/60S ribosomal protein L6-3 OS=Arabidopsis thaliana GN=RPL6C PE=2 SV=1	sita:101772071/2.2e-115/60S ribosomal protein L6-3-like; K02934 large subunit ribosomal protein L6e	At1g74050/3.0e-78/[J] KOG1694 60s ribosomal protein L6	Isoform56713/1.7e-39/Ribosomal protein L6e	biological_process:GO:0000027//ribosomal large subunit assembly;GO:0002181//cytoplasmic translation;GO:0006412//translation;cellular_component:GO:0005840//ribosome;GO:0022625//cytosolic large ribosomal subunit;molecular_function:GO:0003723//RNA binding;GO:0003735//structural constituent of ribosome;
Isoform00977	0	0	0.66	0	0	0	443.86	466.67	503.69	824.16	614.62	744.2	XP_004984275.1/5.2e-177/PREDICTED: peroxidase 2 [Setaria italica] >KQK90751.1 hypothetical protein SETIT_036455mg [Setaria italica]	XM_021458609.1/0.0/XM_021458609.1 PREDICTED: Sorghum bicolor peroxidase 2-like (LOC110434482), mRNA	sp|Q9FEQ8|PER2_MAIZE/1.1e-158/Peroxidase 2 OS=Zea mays GN=PER2 PE=2 SV=1	sita:101753799/7.7e-178/peroxidase 2; K00430 peroxidase [EC:1.11.1.7]	At5g58390/4.2e-57/[R] TWOG0189 Peroxidase	Isoform00977/2e-66/Peroxidase	biological_process:GO:0006979//response to oxidative stress;GO:0042744//hydrogen peroxide catabolic process;cellular_component:GO:0005576//extracellular region;molecular_function:GO:0046872//metal ion binding;GO:0020037//heme binding;GO:0004601//peroxidase activity;
Isoform01390	0	0	0	0	0	0	442.94	404.86	268.71	273.31	447.04	251.33	KQK23952.1/3.2e-52/hypothetical protein BRADI_1g77228, partial [Brachypodium distachyon]	XM_002448350.2/0.0/XM_002448350.2 PREDICTED: Sorghum bicolor histone H4 (LOC8060440), mRNA	sp|Q6LAF3|H4_FLATR/7.0e-52/Histone H4 OS=Flaveria trinervia GN=hh4 PE=3 SV=3	spen:107022503/4.5e-51/uncharacterized LOC107022503; K11254 histone H4	At2g28740/1.6e-51/[B] KOG3467 Histone H4	Isoform01390/3.5/Family of unknown function (DUF566)	NA
Isoform51586	251.07	261.84	236.1	337.29	264.65	310.42	441.03	434.37	324.23	268.41	343.05	249.12	XP_004974006.1/1.3e-65/PREDICTED: nuclear transport factor 2 [Setaria italica] >KQL02657.1 hypothetical protein SETIT_014658mg [Setaria italica]	XM_008680177.2/0.0/XM_008680177.2 PREDICTED: Zea mays nuclear transport factor 2 (LOC103653216), mRNA	sp|Q9XJ54|NTF2_ORYSJ/3.8e-57/Nuclear transport factor 2 OS=Oryza sativa subsp. japonica GN=NTF2 PE=2 SV=1	aly:ARALYDRAFT_334448/1.7e-33/T23J18.22; K12669 oligosaccharyltransferase complex subunit gamma	At1g27970/6.3e-47/[U] KOG2104 Nuclear transport factor 2	Isoform51586/6.2e-35/Nuclear transport factor 2 (NTF2) domain	biological_process:GO:0006810//transport;cellular_component:GO:0005622//intracellular;
Isoform04885	265.95	225.55	195.26	288.85	286.49	315.99	441.01	391.14	309.1	243.65	307.95	216.37	XP_004974006.1/1.1e-65/PREDICTED: nuclear transport factor 2 [Setaria italica] >KQL02657.1 hypothetical protein SETIT_014658mg [Setaria italica]	XM_002444651.2/0.0/XM_002444651.2 PREDICTED: Sorghum bicolor nuclear transport factor 2 (LOC8060609), mRNA	sp|Q9XJ54|NTF2_ORYSJ/3.0e-57/Nuclear transport factor 2 OS=Oryza sativa subsp. japonica GN=NTF2 PE=2 SV=1	aly:ARALYDRAFT_334448/1.4e-33/T23J18.22; K12669 oligosaccharyltransferase complex subunit gamma	At1g27970/6.7e-47/[U] KOG2104 Nuclear transport factor 2	Isoform04885/6.5e-35/Nuclear transport factor 2 (NTF2) domain	biological_process:GO:0006810//transport;cellular_component:GO:0005622//intracellular;
Isoform04125	148.38	178.32	157.11	322.17	198.18	221.99	439.55	333.93	199.74	141.07	297.47	158.44	PAN10311.1/2.8e-74/hypothetical protein PAHAL_B01291 [Panicum hallii]	XM_002439789.2/0.0/XM_002439789.2 PREDICTED: Sorghum bicolor 40S ribosomal protein S12 (LOC8077134), mRNA	sp|Q9XHS0|RS12_HORVU/3.8e-68/40S ribosomal protein S12 OS=Hordeum vulgare GN=RPS12 PE=2 SV=1	sita:101761518/1.0e-73/40S ribosomal protein S12-like; K02951 small subunit ribosomal protein S12e	At2g32060/2.5e-46/[J] KOG3406 40S ribosomal protein S12	Isoform04125/1.4e-29/Ribosomal protein L7Ae/L30e/S12e/Gadd45 family	biological_process:GO:0006412//translation;cellular_component:GO:0005840//ribosome;molecular_function:GO:0003735//structural constituent of ribosome;
Isoform07657	318.7	334.86	270.81	642.78	382.17	423.68	438.05	341.32	198.33	178.15	358.9	189.15	PAN17416.1/7.6e-84/hypothetical protein PAHAL_C01450, partial [Panicum hallii]	XM_008657649.2/0.0/XM_008657649.2 PREDICTED: Zea mays ubiquitin-40S ribosomal protein S27a-like (LOC101027200), mRNA	sp|Q9ARZ9|R27AA_ORYSJ/3.3e-84/Ubiquitin-40S ribosomal protein S27a-1 OS=Oryza sativa subsp. japonica GN=RPS27AA PE=2 SV=1	sita:101759893/1.2e-83/ubiquitin-40S ribosomal protein S27a-1; K02977 small subunit ribosomal protein S27Ae	At2g47110/1.4e-77/[J] KOG0004 Ubiquitin/40S ribosomal protein S27a fusion	Isoform07657/3.8e-34/Ubiquitin family	biological_process:GO:0006412//translation;cellular_component:GO:0005840//ribosome;GO:0005634//nucleus;molecular_function:GO:0046872//metal ion binding;GO:0003735//structural constituent of ribosome;
Isoform81801	7062.01	5749.84	3609.12	2780.83	3359.65	3743.96	437.76	718.39	808.39	350.47	270.48	322.14	KQL04541.1/9.2e-56/hypothetical protein SETIT_003306mg [Setaria italica]	NM_001158760.1/0.0/NM_001158760.1 Zea mays uncharacterized LOC100285870 (pco099562b), mRNA >EU974401.1 Zea mays clone 448284 auxin-repressed 12.5 kDa protein mRNA, complete cds	sp|O22611|DRM1_PEA/3.7e-33/Dormancy-associated protein 1 OS=Pisum sativum GN=DRM1 PE=2 SV=1	NA	NA	Isoform81801/2e-49/Dormancy/auxin associated protein	NA
Isoform12131	35.32	37.95	24.59	30.1	38.22	44.25	436.42	791.94	740	504.07	192.14	482.35	XP_004978564.1/2.6e-42/PREDICTED: uncharacterized protein LOC101769837 [Setaria italica] >KQK93394.1 hypothetical protein SETIT_027031mg [Setaria italica]	XM_004977535.1/0.0/XM_004977535.1 PREDICTED: Setaria italica uncharacterized LOC101756158 (LOC101756158), mRNA	NA	NA	NA	Isoform12131/2.9e-10/Hypoxia induced protein conserved region	biological_process:GO:0033617//mitochondrial respiratory chain complex IV assembly;cellular_component:GO:0097249//mitochondrial respiratory chain supercomplex;GO:0016021//integral component of membrane;GO:0031305//integral component of mitochondrial inner membrane;
Isoform00631	166.12	143.29	159.09	256.23	218.96	426.67	434.89	633.44	686.61	642.99	638.07	605.82	KQL28625.1/1.4e-168/hypothetical protein SETIT_017023mg [Setaria italica]	KF184837.1/0.0/KF184837.1 Saccharum hybrid cultivar R570 clone BAC 025L09 complete sequence	sp|P69309|UBIQP_AVEFA/5.2e-168/Polyubiquitin OS=Avena fatua PE=2 SV=2	dosa:Os02t0161900-01/5.1e-168/Os02g0161900; Similar to polyubiquitin containing 7 ubiquitin monomers.; K08770 ubiquitin C	At5g20620/4.6e-167/[OR] KOG0001 Ubiquitin and ubiquitin-like proteins	Isoform00631/8.1e-07/Domain of unknown function (DUF1893)	NA
Isoform34182	98.96	124.97	121.03	345.47	142.38	156.59	433.72	227.74	160.17	124.33	249.97	131.49	XP_004955596.1/7.7e-40/PREDICTED: 40S ribosomal protein S18-like [Setaria italica] >KQL22615.1 hypothetical protein SETIT_031386mg [Setaria italica] >PAN09654.1 hypothetical protein PAHAL_B00442 [Panicum hallii]	XM_002459356.2/0.0/XM_002459356.2 PREDICTED: Sorghum bicolor 40S ribosomal protein S18 (LOC8060714), mRNA	sp|P34788|RS18_ARATH/8.8e-41/40S ribosomal protein S18 OS=Arabidopsis thaliana GN=RPS18A PE=1 SV=1	zma:100273341/1.1e-40/ribosomal protein S18; K02964 small subunit ribosomal protein S18e	At1g22780/2.1e-40/[J] KOG3311 Ribosomal protein S18	NA	biological_process:GO:0042254//ribosome biogenesis;GO:0006412//translation;cellular_component:GO:0005840//ribosome;GO:0005829//cytosol;GO:0015935//small ribosomal subunit;molecular_function:GO:0003723//RNA binding;GO:0003735//structural constituent of ribosome;
Isoform11064	171.49	157.95	200.3	237.69	225.67	280.73	432.06	372.55	218.88	224.43	323.52	210.19	KQK96250.1/9.3e-29/hypothetical protein SETIT_012454mg, partial [Setaria italica]	XM_002448075.2/0.0/XM_002448075.2 PREDICTED: Sorghum bicolor uncharacterized LOC8075881 (LOC8075881), mRNA	NA	smo:SELMODRAFT_228282/2.1e-06/hypothetical protein; K02129 F-type H+-transporting ATPase subunit e	NA	NA	NA
Isoform49359	174.58	108.65	191.05	119.87	118.01	137.72	431.67	511.29	385.98	400.87	436.79	352.11	KQL25676.1/5.2e-36/hypothetical protein SETIT_031447mg [Setaria italica]	AY823550.1/0.0/AY823550.1 Pennisetum glaucum low temperature and salt responsive protein mRNA, complete cds	sp|Q9LRI7|OSR8_ORYSJ/5.0e-31/Hydrophobic protein OSR8 OS=Oryza sativa subsp. japonica GN=OSR8 PE=3 SV=1	NA	At4g30660/6.8e-15/[R] KOG1773 Stress responsive protein	NA	cellular_component:GO:0016021//integral component of membrane;
Isoform07932	0	0	0	0	0	0	429.73	280.59	491.08	368.91	307.37	573.56	KQL01647.1/1.4e-50/hypothetical protein SETIT_014527mg [Setaria italica]	NA	sp|P09617|THN5_HORVU/3.8e-24/Leaf-specific thionin OS=Hordeum vulgare GN=THI1.5 PE=2 SV=2	NA	NA	Isoform07932/5.2e-19/Plant thionin	biological_process:GO:0006952//defense response;
Isoform77564	202.42	188.09	196.95	300.64	197.13	246.56	429.69	359.57	238.83	197.75	382.37	217.12	PAN27085.1/6.8e-166/hypothetical protein PAHAL_E00398 [Panicum hallii]	XM_002456735.2/0.0/XM_002456735.2 PREDICTED: Sorghum bicolor 60S ribosomal protein L5-1 (LOC8056106), mRNA	sp|A2WXX3|RL51_ORYSI/4.5e-154/60S ribosomal protein L5-1 OS=Oryza sativa subsp. indica GN=RPL5A PE=3 SV=2	sita:101764495/4.7e-164/60S ribosomal protein L5-1; K02932 large subunit ribosomal protein L5e	At5g39740/1.5e-136/[J] KOG0875 60S ribosomal protein L5	Isoform77564/4.1e-82/Ribosomal large subunit proteins 60S L5, and 50S L18	biological_process:GO:0006412//translation;cellular_component:GO:0005840//ribosome;molecular_function:GO:0003735//structural constituent of ribosome;GO:0008097//5S rRNA binding;
Isoform09531	254.46	232.27	112.31	646	462.33	907.83	428.31	530.86	490.47	455.58	545.96	395.7	ARV78470.1/1.4e-148/ubiquitin [Triadica sebifera]	XM_021448517.1/0.0/XM_021448517.1 PREDICTED: Sorghum bicolor polyubiquitin (LOC110430698), transcript variant X1, mRNA	sp|P69309|UBIQP_AVEFA/3.3e-150/Polyubiquitin OS=Avena fatua PE=2 SV=2	sita:105914336/8.1e-149/polyubiquitin; K08770 ubiquitin C	At5g20620/1.0e-149/[OR] KOG0001 Ubiquitin and ubiquitin-like proteins	Isoform09531/1.2e-121/Ubiquitin family	NA
Isoform06476	115.9	145.39	161.5	363.18	184.86	161.79	427.98	301.54	174.87	139.83	322.18	148	XP_004953139.1/2.5e-67/PREDICTED: 60S ribosomal protein L14-1-like [Setaria italica] >KQL30551.1 hypothetical protein SETIT_018671mg [Setaria italica]	XM_002460571.2/0.0/XM_002460571.2 PREDICTED: Sorghum bicolor probable 60S ribosomal protein L14 (LOC8074160), mRNA	sp|Q9SIM4|RL141_ARATH/3.3e-56/60S ribosomal protein L14-1 OS=Arabidopsis thaliana GN=RPL14A PE=2 SV=1	sita:101774639/3.7e-68/60S ribosomal protein L14-1-like; K02875 large subunit ribosomal protein L14e	At2g20450/7.6e-56/[J] KOG3421 60S ribosomal protein L14	Isoform06476/3.9e-28/Ribosomal protein L14	biological_process:GO:0006412//translation;GO:0042273//ribosomal large subunit biogenesis;cellular_component:GO:0005840//ribosome;GO:0022625//cytosolic large ribosomal subunit;molecular_function:GO:0003723//RNA binding;GO:0003735//structural constituent of ribosome;
Isoform12600	336.45	362.22	357.87	125.77	144.1	69.62	427.9	284.78	223.39	231.88	390.23	263.5	XP_004974150.1/2.7e-59/PREDICTED: acyl carrier protein 3, chloroplastic-like [Setaria italica] >KQL02873.1 hypothetical protein SETIT_014637mg [Setaria italica]	FP098869.1/0.0/FP098869.1 Phyllostachys edulis cDNA clone: bbasst002k06, full insert sequence	sp|P15543|ACP3_HORVU/1.4e-52/Acyl carrier protein 3, chloroplastic OS=Hordeum vulgare GN=ACL1.3 PE=1 SV=2	apro:F751_6334/6.9e-12/Lin-54-like protein; K21776 protein lin-54	At1g54580/8.4e-24/[CIQ] KOG1748 Acyl carrier protein/NADH-ubiquinone oxidoreductase, NDUFAB1/SDAP subunit	Isoform12600/6e-11/Phosphopantetheine attachment site	biological_process:GO:0006633//fatty acid biosynthetic process;
Isoform03968	0	0	0	0	0	0	426.64	184.06	345.27	195.62	401.56	123.1	PAN24641.1/3.9e-06/hypothetical protein PAHAL_D02063 [Panicum hallii]	NA	NA	NA	NA	NA	NA
Isoform10683	317.83	379.19	182.29	468.51	237.76	73.78	425.64	700.44	886.55	363.79	333.26	272.22	ANV20565.1/3.9e-121/TIP1;1 [Cenchrus americanus]	KU532914.1/0.0/KU532914.1 Cenchrus americanus TIP1;1 (TIP1;1) mRNA, complete cds	sp|O64964|TIP11_MAIZE/2.2e-116/Aquaporin TIP1-1 OS=Zea mays GN=TIP1-1 PE=2 SV=1	sita:101767863/3.8e-121/aquaporin TIP1-1; K09873 aquaporin TIP	At2g36830/4.5e-96/[G] KOG0223 Aquaporin (major intrinsic protein family)	Isoform10683/2.5e-68/Major intrinsic protein	biological_process:GO:0034220//ion transmembrane transport;cellular_component:GO:0009705//plant-type vacuole membrane;GO:0042807//central vacuole;GO:0005887//integral component of plasma membrane;GO:0016021//integral component of membrane;molecular_function:GO:0015250//water channel activity;GO:0005215//transporter activity;
Isoform00671	51.29	109.57	82.35	88.69	89.42	72.97	425.29	571.9	418.45	334.2	198.75	385.65	XP_004960412.1/8.8e-241/PREDICTED: S-adenosylmethionine synthase 1 [Setaria italica] >KQL13244.1 hypothetical protein SETIT_022004mg [Setaria italica]	KJ577596.1/0.0/KJ577596.1 Saccharum hybrid cultivar ROC22 S-adenosylmethionine synthetase (SAMS) mRNA, complete cds	sp|Q0DKY4|METK1_ORYSJ/5.2e-230/S-adenosylmethionine synthase 1 OS=Oryza sativa subsp. japonica GN=SAM1 PE=2 SV=1	sita:101764969/1.3e-241/S-adenosylmethionine synthase 1; K00789 S-adenosylmethionine synthetase [EC:2.5.1.6]	At1g02500/5.9e-216/[H] KOG1506 S-adenosylmethionine synthetase	Isoform00671/3e-63/S-adenosylmethionine synthetase, C-terminal domain	biological_process:GO:0006730//one-carbon metabolic process;GO:0006556//S-adenosylmethionine biosynthetic process;molecular_function:GO:0046872//metal ion binding;GO:0005524//ATP binding;GO:0004478//methionine adenosyltransferase activity;
Isoform08838	221.09	161.33	155.61	252.85	266.19	290.34	424.44	466.16	333.95	293.94	368.21	269.03	NP_001333588.1/1.1e-38/uncharacterized protein LOC100273493 [Zea mays] >XP_021303103.1 NADH dehydrogenase [ubiquinone] 1 beta subcomplex subunit 2 [Sorghum bicolor] >ACF86275.1 unknown [Zea mays] >ACL53737.1 unknown [Zea mays] >KXG22420.1 hypothetical protein SORBI_3009G212200 [Sorghum bicolor] >AQK88003.1 NADH dehydrogenase [ubiquinone] 1 beta subcomplex subunit 2 [Zea mays] >AQK88004.1 NADH deh…	XM_021447428.1/0.0/XM_021447428.1 PREDICTED: Sorghum bicolor NADH dehydrogenase [ubiquinone] 1 beta subcomplex subunit 2 (LOC110430208), mRNA	sp|Q8LDK3|NDUB2_ARATH/1.3e-25/NADH dehydrogenase [ubiquinone] 1 beta subcomplex subunit 2 OS=Arabidopsis thaliana GN=At1g76200 PE=3 SV=1	NA	NA	Isoform08838/0.0003/NADH dehydrogenase 1 beta subcomplex subunit 2	NA
Isoform02696	144.99	186.41	216.52	426.49	219	252.29	423.82	400.4	305.03	317.11	482.81	355.97	ACG25447.1/3.9e-60/cytochrome c [Zea mays]	XM_002439775.2/0.0/XM_002439775.2 PREDICTED: Sorghum bicolor cytochrome c (LOC8076974), mRNA	sp|P00056|CYC_MAIZE/3.2e-59/Cytochrome c OS=Zea mays PE=1 SV=1	sbi:8076974/1.7e-60/cytochrome c; K08738 cytochrome c	At1g22840/7.8e-56/[C] KOG3453 Cytochrome c	Isoform02696/4.8/PEP-CTERM motif	biological_process:GO:0006123//mitochondrial electron transport, cytochrome c to oxygen;GO:0055114//oxidation-reduction process;GO:0006122//mitochondrial electron transport, ubiquinol to cytochrome c;cellular_component:GO:0005758//mitochondrial intermembrane space;GO:0070469//respiratory chain;GO:0005739//mitochondrion;molecular_function:GO:0009055//electron transfer activity;GO:0046872//metal io…
Isoform10325	480.28	441.53	268.42	831.7	628.39	698.76	423.39	505.08	345.85	378.21	406.27	329.71	OEL37158.1/8.1e-67/Histone H2A.4 [Dichanthelium oligosanthes]	FP098202.1/0.0/FP098202.1 Phyllostachys edulis cDNA clone: bbasst002j17, full insert sequence	sp|Q6ZL42|H2A2_ORYSJ/3.3e-65/Probable histone H2A.2 OS=Oryza sativa subsp. japonica GN=Os07g0545400 PE=2 SV=1	zma:100194327/3.9e-66/uncharacterized protein LOC100194327; K11251 histone H2A	At5g54640/1.2e-57/[B] KOG1756 Histone 2A	Isoform10325/5.8e-18/C-terminus of histone H2A	biological_process:GO:0006342//chromatin silencing;cellular_component:GO:0005634//nucleus;GO:0000790//nuclear chromatin;GO:0000786//nucleosome;molecular_function:GO:0003677//DNA binding;GO:0046982//protein heterodimerization activity;
Isoform02294	5.24	3.46	7.55	11.22	12.99	31.38	423.37	277.37	518.77	1085.37	998.62	1232.72	XP_004973723.1/1.1e-69/PREDICTED: blue copper protein-like [Setaria italica]	NA	sp|Q41001|BCP_PEA/2.8e-28/Blue copper protein OS=Pisum sativum PE=2 SV=1	thj:104811869/2.7e-07/early nodulin-like protein 2; K03006 DNA-directed RNA polymerase II subunit RPB1 [EC:2.7.7.6]	At3g60280/2.2e-20/[S] LSE0042 A Uncharacterized plastocyanin-like protein, probably non-copper-binding	Isoform02294/1e-24/Plastocyanin-like domain	molecular_function:GO:0009055//electron transfer activity;
Isoform07532	29.66	29.43	14.35	63.32	48.64	36.47	423.31	372.34	243.33	245.92	394.92	259.41	XP_004970520.1/1.6e-63/PREDICTED: histone H2B.11 [Setaria italica] >KQL07651.1 hypothetical protein SETIT_003291mg [Setaria italica]	XM_002458690.2/0.0/XM_002458690.2 PREDICTED: Sorghum bicolor histone H2B.4 (LOC8057774), mRNA	sp|A2WWU2|H2B11_ORYSI/3.0e-62/Histone H2B.11 OS=Oryza sativa subsp. indica GN=H2B.11 PE=3 SV=1	sita:101754228/2.4e-64/histone H2B.11; K11252 histone H2B	At2g28720/1.3e-52/[B] KOG1744 Histone H2B	Isoform07532/2.1e-22/Core histone H2A/H2B/H3/H4	cellular_component:GO:0005634//nucleus;GO:0000786//nucleosome;molecular_function:GO:0003677//DNA binding;GO:0046982//protein heterodimerization activity;
Isoform86564	4.02	0	0	0	0	0	422.9	639.48	350.36	308.91	242.8	403.19	NA	NA	NA	NA	NA	NA	NA
Isoform06734	286.8	301.83	284.55	462.96	391.69	420.36	422.71	502.51	396.01	376.34	352.61	385.53	NP_001335084.1/3.5e-36/uncharacterized protein LOC100275971 [Zea mays] >ACG28009.1 hypothetical protein [Zea mays] >ACG31193.1 hypothetical protein [Zea mays]	XM_002459189.2/0.0/XM_002459189.2 PREDICTED: Sorghum bicolor uncharacterized protein At2g23090 (LOC8081614), mRNA	sp|O64818|Y2309_ARATH/3.1e-29/Uncharacterized protein At2g23090 OS=Arabidopsis thaliana GN=At2g23090 PE=1 SV=1	NA	NA	Isoform06734/2.2e-18/Zinc-binding	NA
Isoform31114	302.96	296.49	271.31	519.67	355.72	409.3	422.4	355.53	216.96	206.61	364.54	216.6	PAN40485.1/3.6e-101/hypothetical protein PAHAL_G02586 [Panicum hallii]	FP094271.1/0.0/FP094271.1 Phyllostachys edulis cDNA clone: bphyem102g18, full insert sequence	sp|Q9SRX2|RL191_ARATH/1.1e-86/60S ribosomal protein L19-1 OS=Arabidopsis thaliana GN=RPL19A PE=2 SV=1	sita:101765261/3.5e-101/60S ribosomal protein L19-1-like; K02885 large subunit ribosomal protein L19e	At1g02780/2.6e-86/[J] KOG1696 60s ribosomal protein L19	Isoform31114/2.5e-66/Ribosomal protein L19e	biological_process:GO:0006412//translation;cellular_component:GO:0022625//cytosolic large ribosomal subunit;molecular_function:GO:0003723//RNA binding;GO:0003735//structural constituent of ribosome;
Isoform02912	356.86	327.87	372.35	411.52	418.49	411.3	422.23	406.28	351.63	284.7	287.97	272.16	XP_004952271.1/1.2e-84/PREDICTED: ubiquitin-conjugating enzyme E2 variant 1C [Setaria italica] >KQL29251.1 hypothetical protein SETIT_018608mg [Setaria italica] >OEL22370.1 Ubiquitin-conjugating enzyme E2 variant 1C [Dichanthelium oligosanthes] >PAN05852.1 hypothetical protein PAHAL_A01625 [Panicum hallii] >PAN05853.1 hypothetical protein PAHAL_A01625 [Panicum hallii]	XM_002453678.2/0.0/XM_002453678.2 PREDICTED: Sorghum bicolor ubiquitin-conjugating enzyme E2 variant 1C (LOC8081633), mRNA	sp|Q9SJ44|UEV1C_ARATH/1.5e-79/Ubiquitin-conjugating enzyme E2 variant 1C OS=Arabidopsis thaliana GN=UEV1C PE=1 SV=1	sita:101785550/1.8e-85/ubiquitin-conjugating enzyme E2 variant 1C; K10704 ubiquitin-conjugating enzyme E2 variant	At2g36060/3.5e-79/[O] KOG0896 Ubiquitin-conjugating enzyme E2	Isoform02912/1.4e-13/Ubiquitin-conjugating enzyme	biological_process:GO:0070534//protein K63-linked ubiquitination;GO:0006301//postreplication repair;cellular_component:GO:0005634//nucleus;GO:0005737//cytoplasm;molecular_function:GO:0061630//ubiquitin protein ligase activity;GO:0031625//ubiquitin protein ligase binding;
Isoform02151	272.26	294.04	252.82	424.98	253.09	281.02	421.23	356.56	186.24	184.61	353.89	178.93	OQU90753.1/1.2e-73/hypothetical protein SORBI_3001G039400 [Sorghum bicolor]	XM_002466169.2/0.0/XM_002466169.2 PREDICTED: Sorghum bicolor 40S ribosomal protein S26 (LOC8057070), mRNA	sp|P49216|RS26_ORYSJ/9.4e-60/40S ribosomal protein S26 OS=Oryza sativa subsp. japonica GN=RPS26 PE=2 SV=2	sita:101777555/9.9e-70/40S ribosomal protein S26-like; K02976 small subunit ribosomal protein S26e	At2g40510/6.6e-48/[J] KOG1768 40s ribosomal protein S26	Isoform02151/1.1e-50/Ribosomal protein S26e	biological_process:GO:0006412//translation;cellular_component:GO:0005840//ribosome;molecular_function:GO:0003735//structural constituent of ribosome;
Isoform11722	0	0	0	0	0	0	420.91	301.56	235.43	440.03	418.96	240.94	XP_004984276.1/5.4e-169/PREDICTED: peroxidase 2-like [Setaria italica] >KQK90755.1 hypothetical protein SETIT_040234mg [Setaria italica]	XM_015776847.1/0.0/XM_015776847.1 PREDICTED: Oryza sativa Japonica Group peroxidase 2 (LOC4332924), mRNA	sp|Q9FEQ8|PER2_MAIZE/1.2e-115/Peroxidase 2 OS=Zea mays GN=PER2 PE=2 SV=1	sita:101754194/8.0e-170/peroxidase 2-like; K00430 peroxidase [EC:1.11.1.7]	At4g11290/4.5e-62/[R] TWOG0189 Peroxidase	Isoform11722/3.9e-70/Peroxidase	biological_process:GO:0006979//response to oxidative stress;GO:0042744//hydrogen peroxide catabolic process;cellular_component:GO:0005576//extracellular region;molecular_function:GO:0046872//metal ion binding;GO:0020037//heme binding;GO:0004601//peroxidase activity;
Isoform82735	170.14	226.08	209.04	452.03	219.11	243.25	419.81	323.48	187.78	157.4	317.42	163.56	NP_001131287.1/3.3e-74/40S ribosomal protein S23 [Zea mays] >NP_001281249.1 40S ribosomal protein S23 [Zea mays] >NP_001311090.1 40S ribosomal protein S23-like [Zea mays] >NP_001311110.1 40S ribosomal protein S23 [Zea mays] >XP_002463634.1 40S ribosomal protein S23 [Sorghum bicolor] >XP_002458722.1 40S ribosomal protein S23 [Sorghum bicolor] >XP_002441233.1 40S ribosomal protein S23 [Sorghum bico…	XM_002441188.2/0.0/XM_002441188.2 PREDICTED: Sorghum bicolor 40S ribosomal protein S23 (LOC8072558), mRNA	sp|P46297|RS23_FRAAN/5.5e-74/40S ribosomal protein S23 OS=Fragaria ananassa GN=RPS23 PE=2 SV=1	sbi:8072558/4.9e-75/40S ribosomal protein S23; K02973 small subunit ribosomal protein S23e	At5g02960/1.9e-72/[J] KOG1749 40S ribosomal protein S23	Isoform82735/8.3e-60/Ribosomal protein S12/S23	biological_process:GO:0006412//translation;cellular_component:GO:0022627//cytosolic small ribosomal subunit;GO:0015935//small ribosomal subunit;molecular_function:GO:0003735//structural constituent of ribosome;
Isoform01828	0	0	0	0	0	0	419.22	474.06	307.07	25.25	9.17	15.84	KQL13642.1/7.2e-175/hypothetical protein SETIT_024975mg [Setaria italica]	BT016779.1/0.0/BT016779.1 Zea mays clone Contig612 mRNA sequence	sp|Q40062|IDS3_HORVU/2.4e-146/2'-deoxymugineic-acid 2'-dioxygenase OS=Hordeum vulgare GN=IDS3 PE=1 SV=3	zma:100282204/8.3e-136/idc1; iron deficiency candidate 1; K18054 2'-deoxymugineic-acid 2'-dioxygenase / mugineic-acid 3-dioxygenase [EC:1.14.11.24 1.14.11.25]	At4g10490/4.2e-53/[QR] KOG0143 Iron/ascorbate family oxidoreductases	Isoform01828/3.2e-21/2OG-Fe(II) oxygenase superfamily	molecular_function:GO:0046872//metal ion binding;GO:0016491//oxidoreductase activity;
Isoform60982	5.89	15.5	3.72	81.5	28.97	15.56	418.72	340.56	366.78	214.89	206.96	269.87	OEL18942.1/4.3e-108/3'-N-debenzoyl-2'-deoxytaxol N-benzoyltransferase [Dichanthelium oligosanthes]	XM_002455024.2/0.0/XM_002455024.2 PREDICTED: Sorghum bicolor acyl transferase 7 (LOC8078776), mRNA	sp|Q0DKA5|AT7_ORYSJ/4.0e-90/Acyl transferase 7 OS=Oryza sativa subsp. japonica GN=AT7 PE=2 SV=1	atr:18430121/8.3e-32/acyl transferase 5; K20240 spermidine dicoumaroyl transferase [EC:2.3.1.249]	At3g62160/2.5e-34/[RQ] LSE0273 A Predicted N-hydroxycinnamoyl/benzoyltransferase	Isoform60982/3e-15/Transferase family	molecular_function:GO:0016410//N-acyltransferase activity;
Isoform10379	110.87	127.31	162.08	158.63	153.46	132.03	418.56	406.11	291.67	280.41	431.09	286.16	EER99916.1/9.7e-26/hypothetical protein SORBI_3002G418400 [Sorghum bicolor]	DQ244805.1/0.0/DQ244805.1 Zea mays clone 10879 mRNA sequence	sp|P48505|UCR11_SOLTU/7.1e-13/Ubiquinol-cytochrome c reductase complex 6.7 kDa protein OS=Solanum tuberosum PE=1 SV=2	NA	At2g40760/2.5e-08/[R] TWOG0067 Predicted sulfurtransferase	NA	NA
Isoform08561	227.85	218.63	214.43	237.89	180.02	174.47	418.2	346.8	258.89	221.11	375.99	223.33	AGT16893.1/8.7e-260/elongation factor 1-alpha [Saccharum hybrid cultivar R570]	XM_004962193.3/0.0/XM_004962193.3 PREDICTED: Setaria italica elongation factor 1-alpha-like (LOC101774966), mRNA	sp|O64937|EF1A_ORYSJ/1.3e-260/Elongation factor 1-alpha OS=Oryza sativa subsp. japonica GN=REFA1 PE=2 SV=2	sita:101786159/1.7e-260/elongation factor 1-alpha; K03231 elongation factor 1-alpha	At5g60390/1.5e-254/[J] KOG0052 Translation elongation factor EF-1 alpha/Tu	Isoform08561/7.3e-54/Elongation factor Tu GTP binding domain	cellular_component:GO:0005737//cytoplasm;molecular_function:GO:0003746//translation elongation factor activity;GO:0005525//GTP binding;GO:0003924//GTPase activity;
Isoform03841	727.58	700.8	406.1	282.97	297.99	420.67	418	481.78	504.29	446.91	457.67	479.33	XP_004984354.1/5.5e-81/PREDICTED: protein EARLY RESPONSIVE TO DEHYDRATION 15-like [Setaria italica] >KQK90852.1 hypothetical protein SETIT_037835mg [Setaria italica] >KQK90853.1 hypothetical protein SETIT_037835mg [Setaria italica]	XM_021450723.1/0.0/XM_021450723.1 PREDICTED: Sorghum bicolor protein EARLY RESPONSIVE TO DEHYDRATION 15-like (LOC110431599), mRNA	sp|Q39096|ERD15_ARATH/2.4e-20/Protein EARLY RESPONSIVE TO DEHYDRATION 15 OS=Arabidopsis thaliana GN=ERD15 PE=1 SV=1	NA	NA	Isoform03841/0.095/LEM domain	NA
Isoform10792	303.99	186.51	201.24	44.78	40.31	62.5	417.23	511.8	531.9	784.04	642.05	843.67	XP_004985140.1/2.6e-267/PREDICTED: allene oxide synthase 2-like [Setaria italica] >KQK91864.1 hypothetical protein SETIT_035439mg [Setaria italica]	XM_002468192.2/0.0/XM_002468192.2 PREDICTED: Sorghum bicolor allene oxide synthase 2 (LOC8056861), mRNA	sp|Q7XYS3|C74A2_ORYSJ/5.1e-207/Allene oxide synthase 2 OS=Oryza sativa subsp. japonica GN=CYP74A2 PE=2 SV=2	sita:101784451/3.9e-268/allene oxide synthase 2-like; K01723 hydroperoxide dehydratase [EC:4.2.1.92]	At5g42650/5.5e-159/[I] LSE0481 A Hydroperoxide lyase	Isoform10792/8.3e-13/Cytochrome P450	molecular_function:GO:0016705//oxidoreductase activity, acting on paired donors, with incorporation or reduction of molecular oxygen;GO:0020037//heme binding;GO:0005506//iron ion binding;
Isoform09087	118.89	110.93	125.23	193.32	160.95	191.82	416.81	361.75	265.28	257.82	414.91	242.01	EER99916.1/1.0e-25/hypothetical protein SORBI_3002G418400 [Sorghum bicolor]	BT131323.1/0.0/BT131323.1 Oryza sativa clone RRlibB00828 mRNA sequence	sp|P48505|UCR11_SOLTU/7.2e-13/Ubiquinol-cytochrome c reductase complex 6.7 kDa protein OS=Solanum tuberosum PE=1 SV=2	NA	At2g40760/4.3e-08/[R] TWOG0067 Predicted sulfurtransferase	NA	NA
Isoform13967	225.63	229.76	162.51	437.62	315.84	282.02	416.71	332.42	189.4	179.51	357.23	187.71	AQK66018.1/1.0e-72/60S ribosomal protein L27-2 [Zea mays]	XM_002447079.2/0.0/XM_002447079.2 PREDICTED: Sorghum bicolor 60S ribosomal protein L27-3 (LOC8066808), mRNA	sp|P51419|RL273_ARATH/2.1e-57/60S ribosomal protein L27-3 OS=Arabidopsis thaliana GN=RPL27C PE=2 SV=2	sita:101779350/6.5e-72/60S ribosomal protein L27-3-like; K02901 large subunit ribosomal protein L27e	At4g15000/4.8e-57/[J] KOG3418 60S ribosomal protein L27	Isoform13967/0.02/Glycine zipper 2TM domain	biological_process:GO:0006412//translation;cellular_component:GO:0005840//ribosome;molecular_function:GO:0003735//structural constituent of ribosome;
Isoform77870	70.28	70.67	59.96	125.28	81.56	107.02	415.22	420.48	246.41	278.54	394.65	224.16	ACG30677.1/1.7e-51/histone H4 [Zea mays]	XM_002464967.2/0.0/XM_002464967.2 PREDICTED: Sorghum bicolor histone H4 (LOC8058810), mRNA	sp|P62887|H4_LOLTE/1.0e-51/Histone H4 OS=Lolium temulentum PE=3 SV=2	bdi:100841093/1.3e-51/uncharacterized LOC100841093; K11254 histone H4	At2g28740/2.3e-51/[B] KOG3467 Histone H4	Isoform77870/1.8e-08/Centromere kinetochore component CENP-T histone fold	NA
Isoform07338	103.94	86.36	43.57	187.23	162.24	221.82	415.16	513.37	223.58	233.04	336.95	193.44	ACG30677.1/1.9e-51/histone H4 [Zea mays]	XM_002464967.2/0.0/XM_002464967.2 PREDICTED: Sorghum bicolor histone H4 (LOC8058810), mRNA	sp|P0CG89|H4_SOYBN/8.3e-52/Histone H4 OS=Glycine max PE=3 SV=1	bdi:100841093/1.1e-51/uncharacterized LOC100841093; K11254 histone H4	At1g07660/1.9e-51/[B] KOG3467 Histone H4	Isoform07338/1.8e-08/Centromere kinetochore component CENP-T histone fold	NA
Isoform48291	1590.91	1377.85	767.92	1099.96	1055.23	874.82	415	358.21	454.7	346.47	455.43	301.08	XP_004973733.1/6.0e-135/PREDICTED: 14-3-3-like protein GF14-A [Setaria italica] >KQL02249.1 hypothetical protein SETIT_014301mg [Setaria italica]	XM_015794321.1/0.0/XM_015794321.1 PREDICTED: Oryza sativa Japonica Group 14-3-3-like protein GF14-A (LOC4345850), mRNA	sp|Q84J55|14331_ORYSJ/7.9e-132/14-3-3-like protein GF14-A OS=Oryza sativa subsp. japonica GN=GF14A PE=2 SV=1	sita:101758573/8.9e-136/14-3-3-like protein GF14-A; K06630 14-3-3 protein epsilon	At1g78300/5.8e-109/[O] KOG0841 Multifunctional chaperone (14-3-3 family)	Isoform48291/4.9e-100/14-3-3 protein	molecular_function:GO:0019904//protein domain specific binding;
Isoform00252	369.96	344.72	198.56	418.85	321.1	368.94	414.32	400.54	393.29	397.86	496.22	329.1	XP_004981416.1/1.4e-105/PREDICTED: histone H1-like [Setaria italica]	AC243252.2/0.0/AC243252.2 Panicum virgatum clone PV_ABa094-H10, complete sequence	sp|P23444|H1_MAIZE/4.3e-67/Histone H1 OS=Zea mays PE=2 SV=2	sita:101762820/2.1e-106/histone H1-like; K11275 histone H1/5	Hs4885381/4.5e-06/[B] KOG4012 Histone H1	Isoform00252/2e-19/linker histone H1 and H5 family	biological_process:GO:0006334//nucleosome assembly;cellular_component:GO:0005634//nucleus;GO:0000786//nucleosome;molecular_function:GO:0003677//DNA binding;
Isoform07457	0	0	0	0	0	0	414.1	788.47	684.29	777.08	512.59	1058.3	XP_004963108.1/3.2e-76/PREDICTED: BURP domain-containing protein 13-like [Setaria italica] >KQL17095.1 hypothetical protein SETIT_022703mg [Setaria italica]	NA	sp|Q7F8U7|BURPD_ORYSJ/4.5e-43/BURP domain-containing protein 13 OS=Oryza sativa subsp. japonica GN=BURP13 PE=1 SV=1	smo:SELMODRAFT_440226/1.8e-12/hypothetical protein; K06699 proteasome activator subunit 4	NA	Isoform07457/2.6e-57/BURP domain	NA
Isoform79797	0	0	0	0	0	0	413.94	242.34	357.81	187.09	334.35	149.5	PAN24641.1/9.5e-56/hypothetical protein PAHAL_D02063 [Panicum hallii]	XM_021462955.1/0.0/XM_021462955.1 PREDICTED: Sorghum bicolor uncharacterized LOC110436291 (LOC110436291), mRNA	NA	NA	NA	Isoform79797/5.5e-22/Dirigent-like protein	NA
Isoform76012	258.06	292.19	197.54	563.74	340.51	400.63	413.85	279.34	186.86	170.49	343.07	182.07	XP_004982825.1/1.7e-66/PREDICTED: 40S ribosomal protein S17-3-like [Setaria italica] >KQK88669.1 hypothetical protein SETIT_037948mg [Setaria italica]	XM_002436607.2/0.0/XM_002436607.2 PREDICTED: Sorghum bicolor 40S ribosomal protein S17-3 (LOC8077316), mRNA	sp|Q9LZ17|RS174_ARATH/2.2e-53/40S ribosomal protein S17-4 OS=Arabidopsis thaliana GN=RPS17D PE=2 SV=3	sita:101779851/2.6e-67/40S ribosomal protein S17-3-like; K02962 small subunit ribosomal protein S17e	At5g04800/5.1e-53/[J] KOG0187 40S ribosomal protein S17	Isoform76012/4.2e-58/Ribosomal S17	biological_process:GO:0000028//ribosomal small subunit assembly;GO:0006412//translation;cellular_component:GO:0005840//ribosome;GO:0022627//cytosolic small ribosomal subunit;molecular_function:GO:0003735//structural constituent of ribosome;
Isoform02817	150.39	161.99	150.77	194.33	152.29	168.69	412.04	324.16	315.12	213.16	247.75	207.42	XP_004952897.1/7.0e-139/PREDICTED: 14-3-3-like protein GF14-E [Setaria italica] >KQL30206.1 hypothetical protein SETIT_020196mg [Setaria italica]	FP098808.1/0.0/FP098808.1 Phyllostachys edulis cDNA clone: bphylf039b13, full insert sequence	sp|Q6EUP4|14335_ORYSJ/1.3e-137/14-3-3-like protein GF14-E OS=Oryza sativa subsp. japonica GN=GF14E PE=2 SV=1	sita:101776649/1.0e-139/14-3-3-like protein GF14-E; K06630 14-3-3 protein epsilon	At3g02520/4.1e-118/[O] KOG0841 Multifunctional chaperone (14-3-3 family)	Isoform02817/4.2e-105/14-3-3 protein	cellular_component:GO:0005634//nucleus;GO:0005737//cytoplasm;molecular_function:GO:0019904//protein domain specific binding;
Isoform05895	927.4	836.2	967.86	821.15	819.42	930.25	410.55	479.49	414.89	334.87	367.29	303.24	XP_004973296.1/5.4e-69/PREDICTED: multiprotein-bridging factor 1a [Setaria italica] >KQL01554.1 hypothetical protein SETIT_014593mg [Setaria italica]	XM_002445337.2/0.0/XM_002445337.2 PREDICTED: Sorghum bicolor multiprotein-bridging factor 1a (LOC8071003), mRNA	sp|Q9SJI8|MBF1A_ARATH/6.9e-61/Multiprotein-bridging factor 1a OS=Arabidopsis thaliana GN=MBF1A PE=2 SV=1	sita:101776661/8.0e-70/multiprotein-bridging factor 1a; K03627 putative transcription factor	At2g42680/1.6e-60/[K] KOG3398 Transcription factor MBF1	Isoform05895/9.3e-24/Multiprotein bridging factor 1	molecular_function:GO:0043565//sequence-specific DNA binding;
Isoform02868	166.31	190.41	145.39	219.35	207.24	224.82	410.43	385.29	276.12	257.87	336.06	243.19	OQU81604.1/2.1e-45/hypothetical protein SORBI_3006G083500, partial [Sorghum bicolor]	XM_002447810.2/0.0/XM_002447810.2 PREDICTED: Sorghum bicolor uncharacterized LOC8080303 (LOC8080303), mRNA	NA	NA	NA	Isoform02868/0.0023/Cytochrome c oxidase subunit VIIc	cellular_component:GO:0016021//integral component of membrane;
Isoform84422	10.85	14.79	11.22	79.25	32.14	23.14	410.3	451.42	472.21	353.95	326.24	215.76	XP_004953172.1/1.2e-107/PREDICTED: aquaporin PIP2-4 [Setaria italica] >KQL30587.1 hypothetical protein SETIT_017990mg [Setaria italica]	BT063385.1/0.0/BT063385.1 Zea mays full-length cDNA clone ZM_BFc0058M08 mRNA, complete cds	sp|Q9ATM6|PIP24_MAIZE/4.1e-108/Aquaporin PIP2-4 OS=Zea mays GN=PIP2-4 PE=1 SV=1	sita:101753029/1.8e-108/aquaporin PIP2-4; K09872 aquaporin PIP	At2g37170/1.3e-88/[G] KOG0223 Aquaporin (major intrinsic protein family)	Isoform84422/2.1e-56/Major intrinsic protein	cellular_component:GO:0016021//integral component of membrane;GO:0005886//plasma membrane;molecular_function:GO:0015250//water channel activity;GO:0005215//transporter activity;
Isoform12008	199.7	184.84	207.5	313.7	209.31	232.23	409.67	317.24	236.42	202.89	363.23	212.53	PAN27085.1/7.1e-165/hypothetical protein PAHAL_E00398 [Panicum hallii]	XM_002456735.2/0.0/XM_002456735.2 PREDICTED: Sorghum bicolor 60S ribosomal protein L5-1 (LOC8056106), mRNA	sp|Q0JGY1|RL51_ORYSJ/2.5e-154/60S ribosomal protein L5-1 OS=Oryza sativa subsp. japonica GN=RPL5A PE=2 SV=1	sita:101764495/4.9e-163/60S ribosomal protein L5-1; K02932 large subunit ribosomal protein L5e	At5g39740/3.5e-135/[J] KOG0875 60S ribosomal protein L5	Isoform12008/4.1e-82/Ribosomal large subunit proteins 60S L5, and 50S L18	biological_process:GO:0006412//translation;cellular_component:GO:0005840//ribosome;molecular_function:GO:0003735//structural constituent of ribosome;GO:0008097//5S rRNA binding;
Isoform06312	349.19	412.28	382.15	817.11	494.48	551.58	408.72	351.06	187.65	192.63	381.29	216.79	OEL21213.1/5.1e-55/Fasciclin-like arabinogalactan protein 4 [Dichanthelium oligosanthes]	XM_021447716.1/0.0/XM_021447716.1 PREDICTED: Sorghum bicolor 60S ribosomal protein L36-3-like (LOC110430290), transcript variant X2, mRNA	sp|Q9M352|RL362_ARATH/2.6e-40/60S ribosomal protein L36-2 OS=Arabidopsis thaliana GN=RPL36B PE=3 SV=1	sita:101785624/1.4e-54/60S ribosomal protein L36-3-like; K02920 large subunit ribosomal protein L36e	At3g53740/6.2e-40/[J] KOG3452 60S ribosomal protein L36	Isoform06312/9.9e-44/Ribosomal protein L36e	biological_process:GO:0006412//translation;cellular_component:GO:0005840//ribosome;molecular_function:GO:0003735//structural constituent of ribosome;
Isoform82869	0	0	0	0	0	0	408.43	180.12	214.49	255.46	337.08	175.31	PAN39489.1/6.7e-66/hypothetical protein PAHAL_G01865 [Panicum hallii]	NM_001159092.1/0.0/NM_001159092.1 Zea mays cortical cell-delineating protein (LOC100286204), mRNA >EU976134.1 Zea mays clone 645665 cortical cell-delineating protein precursor, mRNA, complete cds	sp|P14009|14KD_DAUCA/2.2e-37/14 kDa proline-rich protein DC2.15 OS=Daucus carota PE=2 SV=1	bvg:104906049/1.5e-17/ubiquitin carboxyl-terminal hydrolase 36; K11855 ubiquitin carboxyl-terminal hydrolase 36/42 [EC:3.4.19.12]	At1g12090/7.9e-38/[R] LSE0121 A AAI domain	Isoform82869/0.027/Domain of unknown function (DUF4616)	NA
Isoform44722	3653.7	2934.79	3625.89	2301.53	1592.96	2376.58	407.93	701.66	1180.26	1393.32	915.81	1380.46	XP_021312065.1/1.1e-41/Bowman-Birk type trypsin inhibitor isoform X2 [Sorghum bicolor] >KXG37239.1 hypothetical protein SORBI_3001G032100 [Sorghum bicolor]	XM_021456383.1/0.0/XM_021456383.1 PREDICTED: Sorghum bicolor Bowman-Birk type trypsin inhibitor (LOC8057035), transcript variant X1, mRNA	sp|P81713|IBB3_WHEAT/1.4e-17/Bowman-Birk type trypsin inhibitor OS=Triticum aestivum PE=1 SV=1	NA	NA	NA	cellular_component:GO:0005576//extracellular region;molecular_function:GO:0004867//serine-type endopeptidase inhibitor activity;
Isoform00106	402.31	400.02	281.94	1913.85	1120.86	1877.34	407.32	412.56	327.23	559.45	475.49	499.88	KQL28995.1/5.2e-99/hypothetical protein SETIT_017820mg [Setaria italica]	XM_002451367.2/0.0/XM_002451367.2 PREDICTED: Sorghum bicolor peptidyl-prolyl cis-trans isomerase (LOC8068260), mRNA	sp|P21569|CYPH_MAIZE/3.2e-85/Peptidyl-prolyl cis-trans isomerase OS=Zea mays GN=CYP PE=2 SV=1	sita:101782323/3.2e-93/peptidyl-prolyl cis-trans isomerase-like; K01802 peptidylprolyl isomerase [EC:5.2.1.8]	At2g21130/2.3e-78/[O] KOG0865 Cyclophilin type peptidyl-prolyl cis-trans isomerase	Isoform00106/4.9e-50/Cyclophilin type peptidyl-prolyl cis-trans isomerase/CLD	biological_process:GO:0006457//protein folding;molecular_function:GO:0003755//peptidyl-prolyl cis-trans isomerase activity;
Isoform00823	215.54	202.49	213.75	334.03	230.45	281.46	406.72	338.43	220.3	237.31	372.15	218.18	XP_004958598.1/1.3e-109/PREDICTED: elongation factor 1-beta [Setaria italica] >KQL27046.1 hypothetical protein SETIT_031036mg [Setaria italica]	FP093694.1/0.0/FP093694.1 Phyllostachys edulis cDNA clone: bphylf032g24, full insert sequence	sp|P29545|EF1B_ORYSJ/4.6e-104/Elongation factor 1-beta OS=Oryza sativa subsp. japonica GN=Os07g0662500 PE=1 SV=3	sita:101779419/1.9e-110/elongation factor 1-beta; K03232 elongation factor 1-beta	At5g19510/1.1e-84/[K] KOG1668 Elongation factor 1 beta/delta chain	Isoform00823/1.9e-32/EF-1 guanine nucleotide exchange domain	cellular_component:GO:0005853//eukaryotic translation elongation factor 1 complex;molecular_function:GO:0003746//translation elongation factor activity;
Isoform82879	531.89	487.55	340.7	933.47	703.56	920.68	405.45	575.18	613.43	572.78	711.97	562.75	KXG20688.1/8.2e-170/hypothetical protein SORBI_3010G239500 [Sorghum bicolor] >OQU76937.1 hypothetical protein SORBI_3010G239500 [Sorghum bicolor] >OQU76938.1 hypothetical protein SORBI_3010G239500 [Sorghum bicolor]	X76064.1/0.0/X76064.1 O.sativa rub1 mRNA for polyubiquitin	sp|P69309|UBIQP_AVEFA/7.5e-168/Polyubiquitin OS=Avena fatua PE=2 SV=2	sbi:8063786/4.6e-170/polyubiquitin; K08770 ubiquitin C	At4g02890/8.7e-167/[OR] KOG0001 Ubiquitin and ubiquitin-like proteins	Isoform82879/4.2e-137/Ubiquitin family	NA
Isoform07362	23.61	29.28	31.26	97.52	99.05	90.63	405.2	604.6	516.05	393.55	342.34	413.62	NA	NA	NA	NA	NA	Isoform07362/0.18/Glycosylation-dependent cell adhesion molecule 1 (GlyCAM-1)	NA
Isoform12917	20.59	45.32	33.41	40.86	22.35	9.28	404.81	488.96	473.72	561.94	460.62	476.16	XP_004961892.1/3.8e-82/PREDICTED: universal stress protein YxiE [Setaria italica] >KQL15227.1 hypothetical protein SETIT_023484mg [Setaria italica]	EU970188.1/0.0/EU970188.1 Zea mays clone 341749 USP family protein mRNA, complete cds	sp|Q8VYN9|PHO32_ARATH/2.4e-17/Universal stress protein PHOS32 OS=Arabidopsis thaliana GN=PHOS32 PE=1 SV=1	NA	At3g53990/5.6e-57/[T] TWOG0093 FOG: USPA domain	Isoform12917/1.4e-33/Universal stress protein family	biological_process:GO:0006950//response to stress;
Isoform01338	240.21	219.46	237.26	680.06	451.72	537.76	404.79	330.85	271.68	367.24	379.17	322.82	XP_004969519.1/1.1e-86/PREDICTED: peroxiredoxin-2C [Setaria italica] >KQL06386.1 hypothetical protein SETIT_003163mg [Setaria italica]	XM_002458261.2/0.0/XM_002458261.2 PREDICTED: Sorghum bicolor peroxiredoxin-2C (LOC8061850), mRNA	sp|Q9FR35|PRX2C_ORYSJ/8.1e-82/Peroxiredoxin-2C OS=Oryza sativa subsp. japonica GN=PRXIIC PE=1 SV=1	ath:AT1G60740/7.0e-70/Thioredoxin superfamily protein; K03386 peroxiredoxin (alkyl hydroperoxide reductase subunit C) [EC:1.11.1.15]	At1g65970/8.0e-72/[O] KOG0541 Alkyl hydroperoxide reductase/peroxiredoxin	Isoform01338/1.1e-32/Redoxin	biological_process:GO:0045454//cell redox homeostasis;cellular_component:GO:0005623//cell;molecular_function:GO:0016491//oxidoreductase activity;
Isoform23584	111.23	115.13	95.34	168.08	140.82	165.83	404.14	242.02	272.23	245.93	367.07	234.64	OEL30337.1/1.1e-99/ATP synthase subunit delta', mitochondrial [Dichanthelium oligosanthes]	BT062053.1/0.0/BT062053.1 Zea mays full-length cDNA clone ZM_BFb0209J01 mRNA, complete cds	sp|Q40089|ATP4_IPOBA/5.5e-77/ATP synthase subunit delta', mitochondrial OS=Ipomoea batatas PE=1 SV=1	sita:101756301/4.5e-100/ATP synthase subunit delta', mitochondrial; K02134 F-type H+-transporting ATPase subunit delta	At5g47030/3.0e-73/[C] KOG1758 Mitochondrial F1F0-ATP synthase, subunit delta/ATP16	Isoform23584/2.4e-17/ATP synthase, Delta/Epsilon chain, beta-sandwich domain	biological_process:GO:0015986//ATP synthesis coupled proton transport;cellular_component:GO:0045261//proton-transporting ATP synthase complex, catalytic core F(1);molecular_function:GO:0046933//proton-transporting ATP synthase activity, rotational mechanism;
Isoform00606	4.43	8.04	9.08	31.04	17.82	14.71	403.89	350.22	431.34	403.83	354.84	448.11	XP_004959970.1/9.9e-99/PREDICTED: cationic peroxidase SPC4-like [Setaria italica] >KQL12659.1 hypothetical protein SETIT_022669mg [Setaria italica]	XM_002448780.2/0.0/XM_002448780.2 PREDICTED: Sorghum bicolor peroxidase 57 (LOC8055468), transcript variant X1, mRNA	sp|P84516|PER1_SORBI/1.6e-56/Cationic peroxidase SPC4 OS=Sorghum bicolor GN=Sb03g046810 PE=1 SV=2	sita:101763208/1.5e-99/cationic peroxidase SPC4-like; K00430 peroxidase [EC:1.11.1.7]	At1g71695/9.0e-55/[R] TWOG0189 Peroxidase	Isoform00606/1.4e-56/Peroxidase	biological_process:GO:0006979//response to oxidative stress;GO:0009664//plant-type cell wall organization;GO:0042744//hydrogen peroxide catabolic process;cellular_component:GO:0009506//plasmodesma;GO:0009505//plant-type cell wall;GO:0005576//extracellular region;molecular_function:GO:0020037//heme binding;GO:0046872//metal ion binding;GO:0004601//peroxidase activity;
Isoform09255	154.46	125.7	112.93	222.77	207.2	273.45	402.74	367.75	259.36	260.96	347.98	238.92	KQL06996.1/7.3e-48/hypothetical protein SETIT_004637mg, partial [Setaria italica]	XM_002458450.2/0.0/XM_002458450.2 PREDICTED: Sorghum bicolor uncharacterized LOC8075582 (LOC8075582), mRNA	NA	adu:107467547/7.5e-10/probable ribose-5-phosphate isomerase 2; K01807 ribose 5-phosphate isomerase A [EC:5.3.1.6]	NA	Isoform09255/0.14/BNIP3	cellular_component:GO:0016021//integral component of membrane;
Isoform24655	28.59	148.83	14.04	41.77	38.76	43.3	402.35	387.8	415.31	298.58	277.61	367.73	KQL15706.1/1.9e-43/hypothetical protein SETIT_024895mg, partial [Setaria italica]	NM_001157241.2/0.0/NM_001157241.2 Zea mays putative calcium-binding protein CML25 (TIDP2950), mRNA	sp|Q6L4D4|CML15_ORYSJ/4.8e-36/Probable calcium-binding protein CML15 OS=Oryza sativa subsp. japonica GN=CML15 PE=2 SV=1	sita:101761337/2.7e-44/probable calcium-binding protein CML10; K13448 calcium-binding protein CML	At1g24620/9.8e-16/[T] KOG0027 Calmodulin and related proteins (EF-Hand superfamily)	NA	molecular_function:GO:0005509//calcium ion binding;
Isoform02127	0.77	0	3.5	6.06	8.33	2.38	402.21	444.75	593.41	306.43	286.26	233.81	XP_004953349.1/6.8e-86/PREDICTED: aquaporin TIP2-1 [Setaria italica] >KQL30800.1 hypothetical protein SETIT_018184mg [Setaria italica]	XM_002452763.2/0.0/XM_002452763.2 PREDICTED: Sorghum bicolor aquaporin TIP2-1 (LOC8076232), mRNA	sp|Q9ATL9|TIP21_MAIZE/2.8e-84/Aquaporin TIP2-1 OS=Zea mays GN=TIP2-1 PE=2 SV=1	sita:101753148/1.0e-86/aquaporin TIP2-1; K09873 aquaporin TIP	At3g16240/2.1e-66/[G] KOG0223 Aquaporin (major intrinsic protein family)	Isoform02127/1.3e-48/Major intrinsic protein	cellular_component:GO:0016021//integral component of membrane;GO:0032586//protein storage vacuole membrane;molecular_function:GO:0005215//transporter activity;
Isoform01490	155.6	167.03	146.04	357.41	212.75	237.54	402.2	331.34	190.89	161.91	304.03	175.98	KQK99260.1/8.0e-105/hypothetical protein SETIT_010998mg [Setaria italica]	XM_002439273.2/0.0/XM_002439273.2 PREDICTED: Sorghum bicolor 60S ribosomal protein L18-3 (LOC8069537), mRNA	sp|P42791|RL182_ARATH/1.7e-83/60S ribosomal protein L18-2 OS=Arabidopsis thaliana GN=RPL18B PE=1 SV=2	sbi:8069537/1.1e-98/60S ribosomal protein L18-3; K02883 large subunit ribosomal protein L18e	At3g05590/4.0e-83/[J] KOG1714 60s ribosomal protein L18	Isoform01490/5.1e-95/Ribosomal protein 60S L18 and 50S L18e	biological_process:GO:0006412//translation;cellular_component:GO:0022625//cytosolic large ribosomal subunit;molecular_function:GO:0003723//RNA binding;GO:0003735//structural constituent of ribosome;
Isoform88028	261.19	221.93	187.42	290.29	176.02	196.21	401.78	597.32	555.57	531.98	451.8	666.11	KQL31733.1/8.3e-43/hypothetical protein SETIT_020111mg, partial [Setaria italica]	XM_002454594.2/0.0/XM_002454594.2 PREDICTED: Sorghum bicolor uncharacterized LOC8081923 (LOC8081923), mRNA	NA	NA	NA	NA	cellular_component:GO:0016021//integral component of membrane;
Isoform05433	588.27	650.35	372.15	459.49	423.37	638.01	401.25	389.02	334.86	377.09	337.71	510.59	KQK86966.1/2.9e-55/hypothetical protein SETIT_039857mg [Setaria italica]	XM_004986167.1/0.0/XM_004986167.1 PREDICTED: Setaria italica zinc finger protein 1-like (LOC101778398), mRNA	sp|Q42430|ZFP1_WHEAT/1.1e-43/Zinc finger protein 1 OS=Triticum aestivum PE=2 SV=1	NA	At1g27730/3.2e-17/[R] KOG1721 FOG: Zn-finger	Isoform05433/9.1e-13/C2H2-type zinc finger	cellular_component:GO:0005634//nucleus;molecular_function:GO:0003676//nucleic acid binding;
Isoform05894	426.4	442.29	372.68	530.31	419.8	346.27	399.88	425.67	412.66	417.82	465.74	416.14	XP_004971178.1/1.4e-118/PREDICTED: glutathione S-transferase 3 [Setaria italica] >KQL08488.1 hypothetical protein SETIT_002854mg [Setaria italica]	NM_001111641.2/0.0/NM_001111641.2 Zea mays Glutathione transferase III(b) (gst3b), mRNA	sp|P04907|GSTF3_MAIZE/2.4e-99/Glutathione S-transferase 3 OS=Zea mays GN=GST3 PE=1 SV=4	sita:101771251/2.1e-119/glutathione S-transferase 3; K00799 glutathione S-transferase [EC:2.5.1.18]	At3g62760/8.6e-55/[O] KOG0867 Glutathione S-transferase	Isoform05894/3.5e-24/Glutathione S-transferase, N-terminal domain	NA
Isoform09037	82.1	78.82	95.94	258.9	169.63	276.85	399.12	436.49	415.02	349.11	285.85	367.81	XP_004978639.1/1.0e-64/PREDICTED: probable calcium-binding protein CML36 [Setaria italica]	XM_006663744.2/0.0/XM_006663744.2 PREDICTED: Oryza brachyantha probable calcium-binding protein CML36 (LOC102700288), mRNA	sp|Q9SS31|CML36_ARATH/4.2e-23/Probable calcium-binding protein CML36 OS=Arabidopsis thaliana GN=CML36 PE=2 SV=1	sita:101766186/1.5e-65/probable calcium-binding protein CML36; K13448 calcium-binding protein CML	At3g10190/9.8e-23/[T] KOG0027 Calmodulin and related proteins (EF-Hand superfamily)	Isoform09037/8.5/SPX domain	molecular_function:GO:0005509//calcium ion binding;
Isoform08492	0	0	0	0	0	0	398.66	359.49	279.22	298.59	400.97	296.34	KQK88872.1/8.6e-22/hypothetical protein SETIT_040056mg, partial [Setaria italica]	NA	NA	NA	NA	NA	NA
Isoform11414	283.93	290.09	246.39	573.51	485.99	565.73	398.42	384.61	297.58	281.16	351.75	292.02	XP_004982152.1/4.0e-66/PREDICTED: uncharacterized protein C6C3.02c [Setaria italica] >KQK87686.1 hypothetical protein SETIT_037958mg [Setaria italica]	XM_002464024.2/0.0/XM_002464024.2 PREDICTED: Sorghum bicolor uncharacterized protein C6C3.02c (LOC8054160), mRNA	NA	NA	At5g64400/4.2e-39/[S] KOG4090 Uncharacterized conserved protein	Isoform11414/3.7e-09/CHCH domain	biological_process:GO:0007005//mitochondrion organization;cellular_component:GO:0005634//nucleus;GO:0005739//mitochondrion;
Isoform02697	181.31	135.19	123.92	492.09	251.89	427.63	398.18	493.27	396.24	424.22	364.67	574.24	KQL31733.1/1.7e-40/hypothetical protein SETIT_020111mg, partial [Setaria italica]	XM_002454594.2/0.0/XM_002454594.2 PREDICTED: Sorghum bicolor uncharacterized LOC8081923 (LOC8081923), mRNA	NA	NA	NA	NA	cellular_component:GO:0016021//integral component of membrane;
Isoform05361	81.52	96.67	66.87	159.33	134.09	98.95	398.1	343.12	282.76	423.2	474.24	439.01	ALL43667.1/2.1e-142/caffeoyl CoA O-methyltransferase [Cenchrus americanus]	KR908725.1/0.0/KR908725.1 Cenchrus americanus caffeoyl CoA O-methyltransferase mRNA, complete cds	sp|Q9XGD6|CAMT1_MAIZE/3.2e-143/Caffeoyl-CoA O-methyltransferase 1 OS=Zea mays GN=CCOAOMT1 PE=2 SV=1	zma:107282093/1.0e-141/uncharacterized protein LOC107282093; K00588 caffeoyl-CoA O-methyltransferase [EC:2.1.1.104]	At4g34050/1.5e-122/[Q] KOG1663 O-methyltransferase	Isoform05361/2.7e-101/O-methyltransferase	NA
Isoform42245	187.94	339.38	210.65	192.34	180.66	153.77	397.95	573.56	360.07	215.65	192.39	297.54	PAN13066.1/7.1e-24/hypothetical protein PAHAL_B03313 [Panicum hallii]	XM_002460402.2/0.0/XM_002460402.2 PREDICTED: Sorghum bicolor zinc finger A20 and AN1 domain-containing stress-associated protein 1 (LOC8055868), mRNA	sp|A2Z2J6|SAP1_ORYSI/4.1e-24/Zinc finger A20 and AN1 domain-containing stress-associated protein 1 OS=Oryza sativa subsp. indica GN=SAP1 PE=2 SV=1	NA	At3g12630/4.9e-20/[R] KOG3173 Predicted Zn-finger protein	NA	molecular_function:GO:0003677//DNA binding;GO:0008270//zinc ion binding;
Isoform10009	341.62	365.24	257.51	1330.82	893.48	1381.26	396.49	388.6	309.47	500.82	440.53	443.62	KQL28995.1/5.4e-94/hypothetical protein SETIT_017820mg [Setaria italica]	XM_002451367.2/0.0/XM_002451367.2 PREDICTED: Sorghum bicolor peptidyl-prolyl cis-trans isomerase (LOC8068260), mRNA	sp|P21569|CYPH_MAIZE/1.5e-85/Peptidyl-prolyl cis-trans isomerase OS=Zea mays GN=CYP PE=2 SV=1	sita:101782323/1.5e-93/peptidyl-prolyl cis-trans isomerase-like; K01802 peptidylprolyl isomerase [EC:5.2.1.8]	At2g21130/1.1e-78/[O] KOG0865 Cyclophilin type peptidyl-prolyl cis-trans isomerase	Isoform10009/7.8e-51/Cyclophilin type peptidyl-prolyl cis-trans isomerase/CLD	biological_process:GO:0006457//protein folding;molecular_function:GO:0003755//peptidyl-prolyl cis-trans isomerase activity;
Isoform10516	1.85	2	3.13	6.37	5.45	6.05	396.49	249.06	192.49	196.5	339.62	206.85	KQK97345.1/3.6e-68/hypothetical protein SETIT_012204mg, partial [Setaria italica]	XM_002436477.2/0.0/XM_002436477.2 PREDICTED: Sorghum bicolor histone H3.2 (LOC8070857), mRNA	sp|Q71T45|H32_EUPES/2.7e-68/Histone H3.2 OS=Euphorbia esula GN=H3 PE=2 SV=3	han:110898865/4.6e-68/histone H3-like centromeric protein CNA1; K11253 histone H3	At5g10390/6.3e-68/[B] KOG1745 Histones H3 and H4	Isoform10516/1.4e-54/Core histone H2A/H2B/H3/H4	NA
Isoform07906	768.06	703.79	720.48	700.08	761.77	704.56	396.04	395.14	322.32	334.83	350.7	304.08	KQL12315.1/1.4e-68/hypothetical protein SETIT_007288mg [Setaria italica]	XM_021449536.1/0.0/XM_021449536.1 PREDICTED: Sorghum bicolor DNA-binding protein MNB1B (LOC110431028), mRNA	sp|P27347|MNB1B_MAIZE/4.4e-64/DNA-binding protein MNB1B OS=Zea mays GN=MNB1B PE=1 SV=1	sita:101783372/8.5e-68/DNA-binding protein MNB1B; K10802 high mobility group protein B1	At1g20690_2/1.8e-31/[R] KOG0381 HMG box-containing protein	Isoform07906/3.9e-23/HMG (high mobility group) box	NA
Isoform58389	0	0	0	0	0	0	395.84	635.72	602	353.9	210.98	186.28	XP_004979573.1/8.8e-29/PREDICTED: uncharacterized protein LOC101764691 [Setaria italica] >KQK95096.1 hypothetical protein SETIT_027114mg [Setaria italica]	XR_001164792.1/0.0/XR_001164792.1 PREDICTED: Setaria italica uncharacterized LOC101778613 (LOC101778613), transcript variant X11, ncRNA	NA	NA	NA	NA	NA
Isoform12080	293.65	1029.39	0	0	0	0	395.75	783.58	0	0.04	114.68	0.29	KOM48406.1/2.3e-42/hypothetical protein LR48_Vigan07g211000 [Vigna angularis]	LT593967.1/0.0/LT593967.1 Chasechloa egregia genomic DNA containing ETS-18S-ITS1-5.8S-ITS2-26S region, specimen voucher L.H. Boivin s.n. (P)	NA	han:110926720/8.3e-13/uncharacterized protein LOC110926720; K22020 mucin-19	NA	NA	NA
Isoform02295	267.05	288.88	270.87	374.38	324.92	571.98	394.89	496.19	488.79	389.09	317.06	404.17	XP_004957746.1/6.0e-75/PREDICTED: protein C2-DOMAIN ABA-RELATED 7-like [Setaria italica] >KQL25849.1 hypothetical protein SETIT_031290mg [Setaria italica]	XM_002462837.2/0.0/XM_002462837.2 PREDICTED: Sorghum bicolor GTPase activating protein 1 (LOC8077459), mRNA	sp|Q9LP65|CAR5_ARATH/3.3e-30/Protein C2-DOMAIN ABA-RELATED 5 OS=Arabidopsis thaliana GN=CAR5 PE=2 SV=1	dct:110115600/2.8e-21/probable ADP-ribosylation factor GTPase-activating protein AGD11 isoform X1; K12486 stromal membrane-associated protein	At1g48590/7.8e-30/[R] KOG1030 Predicted Ca2+-dependent phospholipid-binding protein	NA	NA
Isoform00370	1438.95	3188.62	0	273.3	383.75	422.11	394.63	1573.44	513.12	815.8	118.56	2294.32	XP_022026266.1/1.6e-60/uncharacterized protein LOC110926957, partial [Helianthus annuus]	LT593967.1/0.0/LT593967.1 Chasechloa egregia genomic DNA containing ETS-18S-ITS1-5.8S-ITS2-26S region, specimen voucher L.H. Boivin s.n. (P)	NA	han:110926720/2.8e-17/uncharacterized protein LOC110926720; K22020 mucin-19	NA	NA	NA
Isoform08636	58.23	52.82	82.99	33.39	70.28	37.32	394.4	246.3	233.52	263.3	735.94	283.13	XP_004975395.1/2.2e-162/PREDICTED: 2,3-dimethylmalate lyase-like [Setaria italica] >KQK96942.1 hypothetical protein SETIT_010630mg [Setaria italica]	XM_004975338.3/0.0/XM_004975338.3 PREDICTED: Setaria italica 2,3-dimethylmalate lyase-like (LOC101764666), mRNA	sp|Q05957|PDP_DIACA/2.2e-50/Petal death protein OS=Dianthus caryophyllus GN=PDP PE=1 SV=1	soe:110795414/5.0e-07/isocitrate lyase isoform X1; K01637 isocitrate lyase [EC:4.1.3.1]	At2g43180/3.9e-90/[C] KOG1260 Isocitrate lyase	Isoform08636/3.6e-50/Phosphoenolpyruvate phosphomutase	molecular_function:GO:0003824//catalytic activity;
Isoform01592	1.35	0.68	0.57	1.06	0.46	0	394.3	387.82	404.87	417	288.19	306.82	XP_004987266.1/6.4e-163/PREDICTED: peroxidase 1-like [Setaria italica]	XM_008653695.2/0.0/XM_008653695.2 PREDICTED: Zea mays peroxidase 1 (LOC103631868), mRNA	sp|P37834|PER1_ORYSJ/8.3e-67/Peroxidase 1 OS=Oryza sativa subsp. japonica GN=PRX74 PE=2 SV=2	sita:101755700/9.4e-164/peroxidase 1-like; K00430 peroxidase [EC:1.11.1.7]	At3g01190/6.9e-64/[R] TWOG0189 Peroxidase	Isoform01592/2.7e-64/Peroxidase	NA
Isoform06404	92.32	72.28	44.28	67.55	80.21	73.48	393.02	394.48	276.82	269.58	366.48	249.57	ACG30677.1/3.1e-52/histone H4 [Zea mays]	XM_002460205.2/0.0/XM_002460205.2 PREDICTED: Sorghum bicolor histone H4 (LOC8060296), mRNA	sp|P0CG89|H4_SOYBN/3.0e-52/Histone H4 OS=Glycine max PE=3 SV=1	zma:103634138/1.1e-51/uncharacterized protein LOC103634138; K11254 histone H4	Hs22060712/5.4e-52/[B] KOG3467 Histone H4	Isoform06404/1.2e-08/Centromere kinetochore component CENP-T histone fold	NA
Isoform03038	260.02	232.53	252.27	257.73	202.55	205.47	392.37	276.03	195.57	161.71	329.21	181.71	AGT16893.1/1.4e-259/elongation factor 1-alpha [Saccharum hybrid cultivar R570]	XM_004962193.3/0.0/XM_004962193.3 PREDICTED: Setaria italica elongation factor 1-alpha-like (LOC101774966), mRNA	sp|O64937|EF1A_ORYSJ/2.1e-260/Elongation factor 1-alpha OS=Oryza sativa subsp. japonica GN=REFA1 PE=2 SV=2	sita:101786823/2.7e-260/elongation factor 1-alpha; K03231 elongation factor 1-alpha	At5g60390/1.8e-254/[J] KOG0052 Translation elongation factor EF-1 alpha/Tu	Isoform03038/7.3e-54/Elongation factor Tu GTP binding domain	cellular_component:GO:0005737//cytoplasm;molecular_function:GO:0003746//translation elongation factor activity;GO:0005525//GTP binding;GO:0003924//GTPase activity;
Isoform01975	1474.97	1201.29	626.46	1587.17	1145.21	1197.63	392.28	404.48	549.59	498.52	529.54	395.75	OEL37312.1/1.4e-80/hypothetical protein BAE44_0001669 [Dichanthelium oligosanthes]	XM_002446925.2/0.0/XM_002446925.2 PREDICTED: Sorghum bicolor histone H1 (LOC8057614), mRNA	sp|P40267|H1_SOLPN/2.9e-25/Histone H1 OS=Solanum pennellii PE=2 SV=1	sita:101785186/9.2e-77/histone H1; K11275 histone H1/5	Hs4885379/2.6e-08/[B] KOG4012 Histone H1	Isoform01975/1.4e-17/linker histone H1 and H5 family	biological_process:GO:0009414//response to water deprivation;GO:0006334//nucleosome assembly;cellular_component:GO:0005634//nucleus;GO:0000786//nucleosome;molecular_function:GO:0003677//DNA binding;
Isoform37807	665.06	797.11	477.16	437.23	503.86	563.07	392.17	422.56	358.18	253.52	252.64	408.29	OEL23276.1/9.7e-28/Zinc finger CCCH domain-containing protein 33 [Dichanthelium oligosanthes]	XM_002439172.2/0.0/XM_002439172.2 PREDICTED: Sorghum bicolor zinc finger CCCH domain-containing protein 33 (LOC8071266), mRNA	sp|Q688R3|C3H33_ORYSJ/2.8e-24/Zinc finger CCCH domain-containing protein 33 OS=Oryza sativa subsp. japonica GN=Os05g0128200 PE=2 SV=1	NA	NA	NA	molecular_function:GO:0046872//metal ion binding;
Isoform60823	136.39	165.95	136.37	359.56	181.89	230.38	391.89	304.41	186.76	167.33	321.75	149.55	XP_004964297.1/4.8e-100/PREDICTED: 60S ribosomal protein L9 [Setaria italica] >KQL08940.1 hypothetical protein SETIT_007334mg [Setaria italica]	BT016425.1/0.0/BT016425.1 Zea mays clone Contig258 mRNA sequence	sp|P49210|RL9_ORYSJ/5.7e-98/60S ribosomal protein L9 OS=Oryza sativa subsp. japonica GN=RPL9 PE=2 SV=3	sita:101772541/7.1e-101/60S ribosomal protein L9; K02940 large subunit ribosomal protein L9e	At1g33120/2.7e-82/[J] KOG3255 60S ribosomal protein L9	Isoform60823/3.6e-30/Ribosomal protein L6	biological_process:GO:0006412//translation;cellular_component:GO:0005840//ribosome;molecular_function:GO:0003735//structural constituent of ribosome;GO:0019843//rRNA binding;
Isoform12154	1251.49	980	720.74	588.63	790.62	663.07	391.45	823.07	726.51	589.18	403.49	511.3	XP_004960895.1/2.4e-32/PREDICTED: uncharacterized protein LOC101785878 [Setaria italica]	XM_002439361.2/0.0/XM_002439361.2 PREDICTED: Sorghum bicolor uncharacterized LOC8065892 (LOC8065892), mRNA	NA	NA	NA	NA	NA
Isoform00133	0	0	0	0	0	0	390.98	503.49	513.8	59.39	7.48	42.52	NP_001130245.1/2.2e-48/uncharacterized LOC100191339 [Zea mays] >ACF78412.1 unknown [Zea mays]	HQ906648.1/0.0/HQ906648.1 Urochloa brizantha clone BB10501A11b 1 microsatellite BbUNICAMP sequence	sp|Q40062|IDS3_HORVU/1.1e-47/2'-deoxymugineic-acid 2'-dioxygenase OS=Hordeum vulgare GN=IDS3 PE=1 SV=3	zma:100282204/7.1e-44/idc1; iron deficiency candidate 1; K18054 2'-deoxymugineic-acid 2'-dioxygenase / mugineic-acid 3-dioxygenase [EC:1.14.11.24 1.14.11.25]	At3g13610/3.9e-16/[QR] KOG0143 Iron/ascorbate family oxidoreductases	Isoform00133/0.044/Cobalamin biosynthesis protein CobT	molecular_function:GO:0046872//metal ion binding;GO:0016491//oxidoreductase activity;
Isoform12597	85.54	132.88	38.97	17.97	9.6	22.21	390.73	518.63	616.22	437.96	365.84	386.95	XP_004982074.1/3.0e-140/PREDICTED: uncharacterized protein LOC101752970 isoform X2 [Setaria italica] >KQK87566.1 hypothetical protein SETIT_036661mg [Setaria italica]	XM_021450071.1/0.0/XM_021450071.1 PREDICTED: Sorghum bicolor suppressor of disruption of TFIIS-like (LOC110431237), transcript variant X2, mRNA	NA	sbi:110431237/2.6e-128/suppressor of disruption of TFIIS-like isoform X1; K07025 putative hydrolase of the HAD superfamily	At2g32150/5.2e-63/[R] KOG3109 Haloacid dehalogenase-like hydrolase	Isoform12597/2.1e-07/haloacid dehalogenase-like hydrolase	biological_process:GO:0008152//metabolic process;molecular_function:GO:0016787//hydrolase activity;
Isoform30353	171.16	187.86	208.42	266.2	186.4	145.38	390.35	265.67	245.75	380.3	454.06	383.32	XP_004962322.1/1.5e-220/PREDICTED: UDP-glucuronic acid decarboxylase 2 [Setaria italica] >KQL15835.1 hypothetical protein SETIT_022041mg [Setaria italica]	XM_002440927.2/0.0/XM_002440927.2 PREDICTED: Sorghum bicolor UDP-glucuronic acid decarboxylase 4 (LOC8061923), mRNA	sp|Q9LZI2|UXS2_ARATH/7.9e-182/UDP-glucuronic acid decarboxylase 2 OS=Arabidopsis thaliana GN=UXS2 PE=1 SV=1	sita:101771995/2.2e-221/UDP-glucuronic acid decarboxylase 2; K08678 UDP-glucuronate decarboxylase [EC:4.1.1.35]	At3g62830/1.8e-181/[GM] KOG1429 dTDP-glucose 4-6-dehydratase/UDP-glucuronic acid decarboxylase	Isoform30353/2.8e-60/GDP-mannose 4,6 dehydratase	biological_process:GO:0042732//D-xylose metabolic process;cellular_component:GO:0005802//trans-Golgi network;molecular_function:GO:0048040//UDP-glucuronate decarboxylase activity;GO:0070403//NAD+ binding;
Isoform04814	607.17	608.59	752.46	1573.07	785.85	669.76	389.63	492.79	533.65	771.02	733.19	698.23	KQK98408.1/3.7e-94/hypothetical protein SETIT_010900mg [Setaria italica]	NM_001280840.1/0.0/NM_001280840.1 Setaria italica probable phospholipid hydroperoxide glutathione peroxidase 6, mitochondrial-like (LOC101776814), mRNA >AY541694.1 Setaria italica phospholipid-hydroperoxide glutathione peroxidase mRNA, complete cds	sp|O48646|GPX6_ARATH/2.4e-82/Probable phospholipid hydroperoxide glutathione peroxidase 6, mitochondrial OS=Arabidopsis thaliana GN=GPX6 PE=2 SV=2	sbi:8056585/1.3e-91/probable phospholipid hydroperoxide glutathione peroxidase 6, mitochondrial; K00432 glutathione peroxidase [EC:1.11.1.9]	At4g11600/5.7e-82/[O] KOG1651 Glutathione peroxidase	Isoform04814/6.8e-43/Glutathione peroxidase	biological_process:GO:0006979//response to oxidative stress;GO:0009635//response to herbicide;molecular_function:GO:0004602//glutathione peroxidase activity;
Isoform45616	135.24	147.26	127.35	187.94	216.92	166.36	389.57	375	227	231.95	329.31	210.21	KQK96250.1/6.3e-20/hypothetical protein SETIT_012454mg, partial [Setaria italica]	XM_002448075.2/0.0/XM_002448075.2 PREDICTED: Sorghum bicolor uncharacterized LOC8075881 (LOC8075881), mRNA	NA	smo:SELMODRAFT_270363/5.0e-06/hypothetical protein; K02129 F-type H+-transporting ATPase subunit e	NA	NA	NA
Isoform03603	207.56	232.11	268.32	363.73	270.38	300.63	388.5	327.84	170.79	134.74	312.08	154.6	XP_021315267.1/1.3e-61/60S ribosomal protein L31 [Sorghum bicolor] >EES05621.1 hypothetical protein SORBI_3004G259700 [Sorghum bicolor]	XM_002452600.2/0.0/XM_002452600.2 PREDICTED: Sorghum bicolor PRELI domain containing protein 3A (LOC8077729), mRNA	sp|P46290|RL31_NICGU/2.0e-54/60S ribosomal protein L31 OS=Nicotiana glutinosa GN=RPL31 PE=2 SV=1	sbi:110429509/2.0e-62/60S ribosomal protein L31; K02910 large subunit ribosomal protein L31e	At5g56710/3.2e-50/[J] KOG0893 60S ribosomal protein L31	Isoform03603/4.9e-42/Ribosomal protein L31e	NA
Isoform11478	77.78	66.91	83.52	22.83	32.87	22.07	386.9	286.86	236.23	214.21	345.93	205.91	XP_020147594.1/5.0e-265/tubulin alpha-3 chain [Aegilops tauschii subsp. tauschii] >Q9ZRR5.1 RecName: Full=Tubulin alpha-3 chain >CAA10663.1 alpha-tubulin 3 [Hordeum vulgare subsp. vulgare] >ABD92933.1 alpha tubulin-3B [Triticum aestivum] >ABD92934.1 alpha tubulin-3A [Triticum aestivum] >ABD92935.1 alpha tubulin-3D [Triticum aestivum] >BAJ87680.1 predicted protein [Hordeum vulgare subsp. vulgare] …	XM_021465783.1/0.0/XM_021465783.1 PREDICTED: Sorghum bicolor tubulin alpha-1 chain (LOC110437353), mRNA	sp|Q9ZRR5|TBA3_HORVU/3.0e-267/Tubulin alpha-3 chain OS=Hordeum vulgare GN=TUBA3 PE=2 SV=1	ats:109732808/7.4e-266/LOC109732808; tubulin alpha-3 chain; K07374 tubulin alpha	At4g14960/1.6e-258/[Z] KOG1376 Alpha tubulin	Isoform11478/7.5e-68/Tubulin/FtsZ family, GTPase domain	biological_process:GO:0007017//microtubule-based process;cellular_component:GO:0005874//microtubule;GO:0005737//cytoplasm;molecular_function:GO:0005200//structural constituent of cytoskeleton;GO:0005525//GTP binding;GO:0003924//GTPase activity;
Isoform00705	221.85	186.62	117.39	159.98	125.78	133.83	386.04	414.64	292.57	316.93	509.87	321.41	XP_004969395.1/1.9e-71/PREDICTED: histone H2B.1-like [Setaria italica] >KQL06222.1 hypothetical protein SETIT_004627mg [Setaria italica] >OEL20143.1 Histone H2B.2 [Dichanthelium oligosanthes]	XM_002458010.2/0.0/XM_002458010.2 PREDICTED: Sorghum bicolor histone H2B.1 (LOC8078228), mRNA	sp|Q43261|H2B3_MAIZE/2.1e-70/Histone H2B.3 OS=Zea mays PE=3 SV=3	sita:101755970/2.9e-72/histone H2B.1-like; K11252 histone H2B	At5g59910/4.5e-55/[B] KOG1744 Histone H2B	Isoform00705/4.8e-20/Core histone H2A/H2B/H3/H4	cellular_component:GO:0005634//nucleus;GO:0000786//nucleosome;molecular_function:GO:0003677//DNA binding;GO:0046982//protein heterodimerization activity;
Isoform12181	2.93	7.07	4.3	9.15	57.6	4.01	385.39	394.06	410.57	366.45	273.58	377.56	XP_004985469.1/2.9e-53/PREDICTED: ethylene-responsive transcription factor RAP2-3-like [Setaria italica] >XP_004985470.1 PREDICTED: ethylene-responsive transcription factor RAP2-3-like [Setaria italica] >XP_004985471.1 PREDICTED: ethylene-responsive transcription factor RAP2-3-like [Setaria italica] >KQK92274.1 hypothetical protein SETIT_036615mg [Setaria italica] >KQK92275.1 hypothetical protein…	XM_021457473.1/0.0/XM_021457473.1 PREDICTED: Sorghum bicolor ethylene-responsive transcription factor 1-like (LOC110434014), mRNA	NA	sita:101773791/4.3e-54/ethylene-responsive transcription factor RAP2-3-like; K09286 EREBP-like factor	NA	NA	biological_process:GO:0006351//transcription, DNA-templated;cellular_component:GO:0005634//nucleus;molecular_function:GO:0003677//DNA binding;GO:0003700//DNA binding transcription factor activity;
Isoform19685	164.04	183.45	206.81	424.96	268.58	298.28	385.31	310.75	185.37	154.93	302.93	163.27	XP_004957743.1/1.5e-69/PREDICTED: 40S ribosomal protein S15a-1 [Setaria italica] >XP_004979610.1 PREDICTED: 40S ribosomal protein S15a-1 [Setaria italica] >KQK95186.1 hypothetical protein SETIT_0270032mg [Setaria italica] >KQL25842.1 hypothetical protein SETIT_031502mg [Setaria italica] >PAN43253.1 hypothetical protein PAHAL_H00591 [Panicum hallii]	XM_021465467.1/0.0/XM_021465467.1 PREDICTED: Sorghum bicolor 40S ribosomal protein S15a-1 (LOC110437148), mRNA	sp|P42798|R15A1_ARATH/6.0e-71/40S ribosomal protein S15a-1 OS=Arabidopsis thaliana GN=RPS15AA PE=2 SV=2	sita:101783326/2.3e-70/40S ribosomal protein S15a-1; K02957 small subunit ribosomal protein S15Ae	At1g07770/1.4e-70/[J] KOG1754 40S ribosomal protein S15/S22	Isoform19685/5e-22/Ribosomal protein S8	biological_process:GO:0006412//translation;cellular_component:GO:0005840//ribosome;molecular_function:GO:0003735//structural constituent of ribosome;
Isoform10782	35.6	135.22	35.24	167.9	85.63	94.98	385.3	367.65	428.62	853.85	762.19	991.2	OEL12780.1/2.4e-24/hypothetical protein BAE44_0026201 [Dichanthelium oligosanthes]	NM_001114162.2/0.0/NM_001114162.2 Zea mays uncharacterized LOC100135422 (cl37957_1), mRNA	sp|Q0DKW8|LTI6B_ORYSJ/3.1e-24/Hydrophobic protein LTI6B OS=Oryza sativa subsp. japonica GN=LTI6B PE=2 SV=1	NA	At3g05880/4.5e-18/[R] KOG1773 Stress responsive protein	NA	NA
Isoform10542	0	0	0	0	0	0	385.3	316.82	344.92	358.63	339.4	171.28	NA	XM_002452598.2/0.0/XM_002452598.2 PREDICTED: Sorghum bicolor arabinogalactan peptide 23 (LOC8071777), mRNA	NA	NA	NA	NA	NA
Isoform01387	227.56	288.53	274.45	457.52	335.98	393.9	384.17	278.94	217.63	180.45	251.52	193.34	XP_008650047.2/9.3e-129/GTP-binding nuclear protein Ran-2 [Zea mays]	KT203474.1/0.0/KT203474.1 Paspalum vaginatum clone Sp17 hypothetical protein mRNA, partial cds	sp|Q7GD79|RAN2_ORYSJ/8.2e-130/GTP-binding nuclear protein Ran-2 OS=Oryza sativa subsp. japonica GN=RAN2 PE=2 SV=1	zma:103630761/1.4e-129/GTP-binding nuclear protein Ran-2; K07936 GTP-binding nuclear protein Ran	At5g55190/1.3e-122/[U] KOG0096 GTPase Ran/TC4/GSP1 (nuclear protein transport pathway), small G protein superfamily	Isoform01387/1e-50/Ras family	biological_process:GO:0000054//ribosomal subunit export from nucleus;GO:0006913//nucleocytoplasmic transport;GO:0006606//protein import into nucleus;GO:0015031//protein transport;cellular_component:GO:0005634//nucleus;GO:0005737//cytoplasm;molecular_function:GO:0003924//GTPase activity;GO:0005525//GTP binding;
Isoform08024	227.08	202.09	218.82	249.37	267.29	278.07	383.21	334.66	272.71	266.39	379.58	260.32	PAN41435.1/2.0e-88/hypothetical protein PAHAL_H00853, partial [Panicum hallii]	XM_004978742.1/0.0/XM_004978742.1 PREDICTED: Setaria italica V-type proton ATPase 16 kDa proteolipid subunit (LOC101761445), mRNA	sp|P23957|VATL_AVESA/7.9e-82/V-type proton ATPase 16 kDa proteolipid subunit OS=Avena sativa GN=VATP-P1 PE=2 SV=1	bdi:100828139/6.6e-81/V-type proton ATPase 16 kDa proteolipid subunit; K02155 V-type H+-transporting ATPase 16kDa proteolipid subunit	At1g19910/2.3e-79/[C] KOG0232 Vacuolar H+-ATPase V0 sector, subunits c/c'	Isoform08024/4.8e-35/ATP synthase subunit C	biological_process:GO:0015991//ATP hydrolysis coupled proton transport;GO:0007035//vacuolar acidification;cellular_component:GO:0005774//vacuolar membrane;GO:0033179//proton-transporting V-type ATPase, V0 domain;GO:0000220//vacuolar proton-transporting V-type ATPase, V0 domain;GO:0016021//integral component of membrane;molecular_function:GO:0015078//hydrogen ion transmembrane transporter activity…
Isoform47491	49.66	89.28	37.98	46.4	26.28	19.48	383.14	367.89	380.06	402.42	418.19	439.5	PAN19300.1/9.8e-120/hypothetical protein PAHAL_C02841 [Panicum hallii]	NM_001146788.1/0.0/NM_001146788.1 Zea mays soluble inorganic pyrophosphatase (LOC100272302), mRNA >BT034905.1 Zea mays full-length cDNA clone ZM_BFb0027D14 mRNA, complete cds	sp|O48556|IPYR_MAIZE/1.9e-107/Soluble inorganic pyrophosphatase OS=Zea mays GN=IPP PE=2 SV=1	sita:101756590/3.3e-117/soluble inorganic pyrophosphatase-like; K01507 inorganic pyrophosphatase [EC:3.6.1.1]	At1g01050/5.7e-99/[C] KOG1626 Inorganic pyrophosphatase/Nucleosome remodeling factor, subunit NURF38	Isoform47491/1e-52/Inorganic pyrophosphatase	biological_process:GO:0006796//phosphate-containing compound metabolic process;cellular_component:GO:0005737//cytoplasm;molecular_function:GO:0000287//magnesium ion binding;GO:0004427//inorganic diphosphatase activity;
Isoform06522	257.15	240.29	205.65	323.91	274.87	351.49	383.04	238.23	202.16	190.09	303.63	204.09	PAN46868.1/1.1e-160/hypothetical protein PAHAL_I03032 [Panicum hallii]	NM_001112133.2/0.0/NM_001112133.2 Zea mays malate dehydrogenase 5 (mdh5), mRNA >BT084116.1 Zea mays full-length cDNA clone ZM_BFb0077J13 mRNA, complete cds	sp|Q08062|MDHC_MAIZE/5.5e-160/Malate dehydrogenase, cytoplasmic OS=Zea mays PE=1 SV=2	sita:101760275/2.4e-160/malate dehydrogenase, cytoplasmic; K00025 malate dehydrogenase [EC:1.1.1.37]	At1g04410/1.6e-149/[C] KOG1496 Malate dehydrogenase	Isoform06522/3.2e-37/lactate/malate dehydrogenase, alpha/beta C-terminal domain	biological_process:GO:0006099//tricarboxylic acid cycle;GO:0006107//oxaloacetate metabolic process;GO:0005975//carbohydrate metabolic process;GO:0006734//NADH metabolic process;GO:0006108//malate metabolic process;cellular_component:GO:0005737//cytoplasm;GO:0005886//plasma membrane;molecular_function:GO:0030060//L-malate dehydrogenase activity;
Isoform03868	645.04	936.55	579.11	1343.21	1414.85	1343.6	382.13	246.4	220.42	228.17	220.7	222.94	NA	FP099979.1/0.0/FP099979.1 Phyllostachys edulis cDNA clone: bphyst005b04, full insert sequence	NA	NA	NA	NA	NA
Isoform00132	120.94	146.51	104.95	253.66	145.96	161.29	381.82	331.91	188.91	154.88	299.46	138.97	NP_001150452.1/1.2e-83/60S ribosomal protein L12 [Zea mays] >ACF84770.1 unknown [Zea mays] >ACG33825.1 60S ribosomal protein L12 [Zea mays] >ACG38266.1 60S ribosomal protein L12 [Zea mays] >ACG39151.1 60S ribosomal protein L12 [Zea mays] >ACN31628.1 unknown [Zea mays] >ONM14332.1 60S ribosomal protein L12-3 [Zea mays] >ONM14333.1 60S ribosomal protein L12-3 [Zea mays]	EU959349.1/0.0/EU959349.1 Zea mays clone 217359 60S ribosomal protein L12 mRNA, complete cds	sp|O50003|RL12_PRUAR/6.1e-80/60S ribosomal protein L12 OS=Prunus armeniaca GN=RPL12 PE=2 SV=1	zma:100284082/1.8e-84/60S ribosomal protein L12; K02870 large subunit ribosomal protein L12e	At5g60670/1.2e-78/[J] KOG0886 40S ribosomal protein S2	Isoform00132/8.9e-23/Ribosomal protein L11, N-terminal domain	biological_process:GO:0006412//translation;cellular_component:GO:0005840//ribosome;molecular_function:GO:0003735//structural constituent of ribosome;
Isoform01971	153	113.67	146.84	136.72	80.26	121.25	381.54	270.47	228.09	178.45	302.66	174.7	AGT16893.1/1.9e-239/elongation factor 1-alpha [Saccharum hybrid cultivar R570]	XM_004962193.3/0.0/XM_004962193.3 PREDICTED: Setaria italica elongation factor 1-alpha-like (LOC101774966), mRNA	sp|O64937|EF1A_ORYSJ/1.3e-240/Elongation factor 1-alpha OS=Oryza sativa subsp. japonica GN=REFA1 PE=2 SV=2	sita:101786823/3.6e-240/elongation factor 1-alpha; K03231 elongation factor 1-alpha	At5g60390/4.9e-235/[J] KOG0052 Translation elongation factor EF-1 alpha/Tu	Isoform01971/4.5e-40/Elongation factor Tu GTP binding domain	cellular_component:GO:0005737//cytoplasm;molecular_function:GO:0003746//translation elongation factor activity;GO:0005525//GTP binding;GO:0003924//GTPase activity;
Isoform10422	288.6	263.1	164.63	294.42	219.59	180.37	381.04	282.68	194.29	171.32	325.43	159.28	KQL14446.1/7.4e-200/hypothetical protein SETIT_022275mg [Setaria italica]	XM_002440157.2/0.0/XM_002440157.2 PREDICTED: Sorghum bicolor guanine nucleotide-binding protein subunit beta-like protein A (LOC8063065), mRNA	sp|P49027|GBLPA_ORYSJ/2.7e-178/Guanine nucleotide-binding protein subunit beta-like protein A OS=Oryza sativa subsp. japonica GN=RACK1A PE=1 SV=1	sita:101774283/8.2e-196/guanine nucleotide-binding protein subunit beta-like protein A; K14753 guanine nucleotide-binding protein subunit beta-2-like 1 protein	At1g18080/3.4e-139/[T] KOG0279 G protein beta subunit-like protein	Isoform10422/3e-51/WD domain, G-beta repeat	NA
Isoform09897	18.35	15.98	44.06	3.33	111.45	8.67	380.71	474.48	443.58	442.72	358.71	633.12	AAB21529.1/1.8e-31/thionin [Hordeum jubatum, Peptide, 137 aa] [Hordeum jubatum] >AAB21530.1 thionin [Hordeum marinum=barley, leaf, Peptide, 137 aa] [Hordeum marinum]	NA	sp|Q42838|THN7_HORVU/8.1e-32/Thionin BTH7 OS=Hordeum vulgare PE=2 SV=1	NA	NA	NA	NA
Isoform06401	170.87	182.81	175.66	277.99	212.82	224.95	380.5	343.45	199.35	168.66	309.37	181.73	PAN40485.1/5.8e-99/hypothetical protein PAHAL_G02586 [Panicum hallii]	XM_020320686.1/0.0/XM_020320686.1 PREDICTED: Aegilops tauschii subsp. tauschii 60S ribosomal protein L19-1-like (LOC109761863), mRNA	sp|Q9SRX2|RL191_ARATH/4.5e-88/60S ribosomal protein L19-1 OS=Arabidopsis thaliana GN=RPL19A PE=2 SV=1	osa:4332773/1.6e-98/60S ribosomal protein L19-1; K02885 large subunit ribosomal protein L19e	At1g02780/1.0e-87/[J] KOG1696 60s ribosomal protein L19	Isoform06401/9.1e-67/Ribosomal protein L19e	biological_process:GO:0006412//translation;cellular_component:GO:0022625//cytosolic large ribosomal subunit;molecular_function:GO:0003723//RNA binding;GO:0003735//structural constituent of ribosome;
Isoform07850	62.09	94.25	37.07	8.67	12.83	18.47	379.6	268.54	244.25	164.43	193.47	181.63	XP_004985988.1/1.5e-172/PREDICTED: RHOMBOID-like protein 2 [Setaria italica] >KQK92958.1 hypothetical protein SETIT_036626mg [Setaria italica]	XM_002468599.2/0.0/XM_002468599.2 PREDICTED: Sorghum bicolor RHOMBOID-like protein 2 (LOC8059480), mRNA	sp|Q9LYP1|RBL3_ARATH/5.0e-117/RHOMBOID-like protein 3 OS=Arabidopsis thaliana GN=RBL3 PE=2 SV=1	ghi:107900980/4.2e-07/dolichyl-phosphate beta-glucosyltransferase-like; K00729 dolichyl-phosphate beta-glucosyltransferase [EC:2.4.1.117]	At5g07250/1.2e-116/[T] KOG2289 Rhomboid family proteins	Isoform07850/4.2e-41/Rhomboid family	cellular_component:GO:0016021//integral component of membrane;molecular_function:GO:0004252//serine-type endopeptidase activity;
Isoform02074	0	0	0	0	0	0	379.11	501.7	340.31	355.77	372.76	342.34	XP_004982977.1/1.9e-53/PREDICTED: putative glycine-rich cell wall structural protein 1 [Setaria italica]	NM_001111371.1/0.0/NM_001111371.1 Zea mays root cap-specific glycine-rich protein (LOC541616), mRNA >AB014475.1 Zea mays mRNA for root cap-specific glycine-rich protein, complete cds	sp|A3C5A7|GRP2_ORYSJ/6.9e-08/Glycine-rich cell wall structural protein 2 OS=Oryza sativa subsp. japonica GN=GRP0.9 PE=2 SV=1	NA	NA	Isoform02074/0.0049/Thioredoxin domain	NA
Isoform11294	0	0	0	0	0	0	378.55	195.91	373.66	189.93	490.45	126.18	PAN24641.1/4.8e-25/hypothetical protein PAHAL_D02063 [Panicum hallii]	XM_021462955.1/0.0/XM_021462955.1 PREDICTED: Sorghum bicolor uncharacterized LOC110436291 (LOC110436291), mRNA	NA	NA	NA	NA	cellular_component:GO:0048046//apoplast;molecular_function:GO:0016853//isomerase activity;
Isoform04055	0.07	0	0.2	0	0	0.53	378.1	482	407.65	203.54	153.89	138.57	XP_004954451.1/1.4e-158/PREDICTED: aquaporin PIP1-5 [Setaria italica] >AET81042.1 plasma membrane intrinsic protein 1 [Setaria italica] >KQL32189.1 hypothetical protein SETIT_017991mg [Setaria italica]	JF836817.1/0.0/JF836817.1 Setaria italica cultivar PRASAD plasma membrane intrinsic protein 1 gene, complete cds	sp|Q9AR14|PIP15_MAIZE/3.6e-156/Aquaporin PIP1-5 OS=Zea mays GN=PIP1-5 PE=2 SV=1	sita:101768839/2.0e-159/aquaporin PIP1-5; K09872 aquaporin PIP	At4g23400/3.2e-139/[G] KOG0223 Aquaporin (major intrinsic protein family)	Isoform04055/2e-83/Major intrinsic protein	cellular_component:GO:0016021//integral component of membrane;GO:0005886//plasma membrane;molecular_function:GO:0005215//transporter activity;
Isoform10425	199.94	189.78	157.01	224.42	207.08	276.48	378	331.99	253.93	225.13	298.38	218.01	NP_001147230.2/1.2e-95/NADH-ubiquinone oxidoreductase 13 kDa-B subunit [Zea mays] >AQL07106.1 Betaine aldehyde dehydrogenase 2 mitochondrial [Zea mays] >AQL07107.1 Betaine aldehyde dehydrogenase 2 mitochondrial [Zea mays] >AQL07109.1 Betaine aldehyde dehydrogenase 2 mitochondrial [Zea mays] >AQL07115.1 Betaine aldehyde dehydrogenase 2 mitochondrial [Zea mays]	XM_002467918.2/0.0/XM_002467918.2 PREDICTED: Sorghum bicolor probable NADH dehydrogenase [ubiquinone] 1 alpha subcomplex subunit 5, mitochondrial (LOC8083716), mRNA	sp|Q9FLX7|NDUA5_ARATH/9.1e-61/Probable NADH dehydrogenase [ubiquinone] 1 alpha subcomplex subunit 5, mitochondrial OS=Arabidopsis thaliana GN=At5g52840 PE=1 SV=1	sita:101775130/8.9e-93/probable NADH dehydrogenase [ubiquinone] 1 alpha subcomplex subunit 5, mitochondrial; K03949 NADH dehydrogenase (ubiquinone) 1 alpha subcomplex subunit 5	At5g52840/2.1e-60/[C] KOG3365 NADH:ubiquinone oxidoreductase, NDUFA5/B13 subunit	Isoform10425/1.5e-27/ETC complex I subunit conserved region	biological_process:GO:0022904//respiratory electron transport chain;cellular_component:GO:0005743//mitochondrial inner membrane;molecular_function:GO:0016651//oxidoreductase activity, acting on NAD(P)H;
Isoform08937	197.02	183.42	160.09	366.72	219.24	260.22	376.87	304.2	166.95	138.48	280.81	138.26	XP_008648936.2/2.1e-78/LOW QUALITY PROTEIN: 40S ribosomal protein S14-like [Zea mays]	XM_002437295.2/0.0/XM_002437295.2 PREDICTED: Sorghum bicolor 40S ribosomal protein S14 (LOC8058398), transcript variant X2, mRNA	sp|P19950|RS141_MAIZE/1.3e-77/40S ribosomal protein S14 OS=Zea mays PE=3 SV=1	zma:103629631/3.1e-79/LOW QUALITY PROTEIN: 40S ribosomal protein S14-like; K02955 small subunit ribosomal protein S14e	At3g52580/4.9e-75/[J] KOG0407 40S ribosomal protein S14	Isoform08937/1.3e-47/Ribosomal protein S11	biological_process:GO:0006412//translation;cellular_component:GO:0005840//ribosome;molecular_function:GO:0003735//structural constituent of ribosome;
Isoform03337	107.25	76.31	53.24	156.88	124.43	139.12	375.64	371.56	200.09	204.29	328.04	188.25	XP_020149194.1/2.6e-67/histone H2B.1 [Aegilops tauschii subsp. tauschii] >P27807.3 RecName: Full=Histone H2B.1 >CAA42530.1 histone H2B [Triticum aestivum]	XM_020293605.1/0.0/XM_020293605.1 PREDICTED: Aegilops tauschii subsp. tauschii histone H2B.1 (LOC109734398), mRNA	sp|P27807|H2B1_WHEAT/1.6e-69/Histone H2B.1 OS=Triticum aestivum PE=1 SV=3	ats:109734398/3.8e-68/LOC109734398; histone H2B.1; K11252 histone H2B	At5g59910/4.8e-53/[B] KOG1744 Histone H2B	Isoform03337/2e-17/Core histone H2A/H2B/H3/H4	cellular_component:GO:0005634//nucleus;GO:0000786//nucleosome;molecular_function:GO:0003677//DNA binding;GO:0046982//protein heterodimerization activity;
Isoform24144	18.93	24.17	8.96	18.78	5.87	7.07	374.49	318.27	303.95	352.92	391.32	373.38	AAV88601.1/1.8e-25/low temperature and salt responsive protein [Cenchrus americanus]	AY823549.1/0.0/AY823549.1 Pennisetum glaucum low temperature and salt responsive protein mRNA, complete cds	sp|Q8H5T6|LTI6A_ORYSJ/5.0e-25/Hydrophobic protein LTI6A OS=Oryza sativa subsp. japonica GN=LTI6A PE=2 SV=1	NA	At3g05880/1.1e-17/[R] KOG1773 Stress responsive protein	Isoform24144/1.2/RNA polymerase I-specific transcription-initiation factor	biological_process:GO:0009414//response to water deprivation;GO:0009409//response to cold;GO:0009651//response to salt stress;GO:0009737//response to abscisic acid;cellular_component:GO:0016021//integral component of membrane;
Isoform00940	195.29	214.57	202.47	410.04	241.66	292.5	374.27	315.94	157.35	116.09	250.16	154.76	PAN13220.1/1.8e-69/hypothetical protein PAHAL_G00054 [Panicum hallii]	XM_020552526.1/0.0/XM_020552526.1 PREDICTED: Zea mays 60S ribosomal protein L32-1-like (LOC109946017), transcript variant X2, mRNA	sp|P49211|RL321_ARATH/3.7e-59/60S ribosomal protein L32-1 OS=Arabidopsis thaliana GN=RPL32A PE=2 SV=2	sbi:8058961/7.8e-70/60S ribosomal protein L32-1; K02912 large subunit ribosomal protein L32e	At4g18100/8.6e-59/[J] KOG0878 60S ribosomal protein L32	Isoform00940/1.9e-49/Ribosomal protein L32	biological_process:GO:0006412//translation;cellular_component:GO:0022625//cytosolic large ribosomal subunit;molecular_function:GO:0003735//structural constituent of ribosome;
Isoform03739	459.11	345.04	310.65	424.98	420.15	569.04	373.73	488.03	487.4	449.02	682.91	441.54	KXG20688.1/2.9e-169/hypothetical protein SORBI_3010G239500 [Sorghum bicolor] >OQU76937.1 hypothetical protein SORBI_3010G239500 [Sorghum bicolor] >OQU76938.1 hypothetical protein SORBI_3010G239500 [Sorghum bicolor]	X76064.1/0.0/X76064.1 O.sativa rub1 mRNA for polyubiquitin	sp|P69309|UBIQP_AVEFA/5.4e-168/Polyubiquitin OS=Avena fatua PE=2 SV=2	sbi:8063786/1.7e-169/polyubiquitin; K08770 ubiquitin C	At5g20620/4.8e-167/[OR] KOG0001 Ubiquitin and ubiquitin-like proteins	Isoform03739/4.2e-137/Ubiquitin family	cellular_component:GO:0016021//integral component of membrane;
Isoform61308	310.73	241.76	210.85	278.79	231.63	314.64	373.25	220.05	233.87	272.07	344.92	260.57	OEL32434.1/6.8e-96/Peptidyl-prolyl cis-trans isomerase [Dichanthelium oligosanthes]	AB775460.1/0.0/AB775460.1 Echinochloa phyllopogon CYP2-1 mRNA for cyclophilin 2, partial cds	sp|P21569|CYPH_MAIZE/6.2e-94/Peptidyl-prolyl cis-trans isomerase OS=Zea mays GN=CYP PE=2 SV=1	sita:101767890/2.5e-95/peptidyl-prolyl cis-trans isomerase; K01802 peptidylprolyl isomerase [EC:5.2.1.8]	At2g21130/2.0e-82/[O] KOG0865 Cyclophilin type peptidyl-prolyl cis-trans isomerase	Isoform61308/5.3e-51/Cyclophilin type peptidyl-prolyl cis-trans isomerase/CLD	NA
Isoform12910	326.84	254.14	331.2	350.07	409.23	425.47	372	396.69	386.32	357.64	387.01	349.64	PAN04235.1/9.3e-216/hypothetical protein PAHAL_A00446 [Panicum hallii]	XM_021460520.1/0.0/XM_021460520.1 PREDICTED: Sorghum bicolor phosphoglycerate kinase, cytosolic-like (LOC110435132), mRNA	sp|P12783|PGKY_WHEAT/1.7e-206/Phosphoglycerate kinase, cytosolic OS=Triticum aestivum PE=2 SV=1	sita:101759360/1.2e-215/phosphoglycerate kinase, cytosolic; K00927 phosphoglycerate kinase [EC:2.7.2.3]	At1g79550/6.9e-198/[G] KOG1367 3-phosphoglycerate kinase	Isoform12910/9.8e-168/Phosphoglycerate kinase	biological_process:GO:0009416//response to light stimulus;GO:0006096//glycolytic process;GO:0002237//response to molecule of bacterial origin;GO:0009408//response to heat;GO:0009749//response to glucose;cellular_component:GO:0005634//nucleus;GO:0048046//apoplast;GO:0009506//plasmodesma;GO:0005774//vacuolar membrane;GO:0005829//cytosol;GO:0005886//plasma membrane;GO:0009570//chloroplast stroma;mol…
Isoform84478	112.92	110.24	23.04	510.15	410.76	568.72	370.38	378.58	405.32	372.04	418.2	417.19	XP_004957594.1/1.6e-32/PREDICTED: ubiquitin-like [Setaria italica] >KQL25646.1 hypothetical protein SETIT_031449mg [Setaria italica]	XM_020339946.1/0.0/XM_020339946.1 PREDICTED: Aegilops tauschii subsp. tauschii polyubiquitin 11 (LOC109781345), mRNA	sp|P69309|UBIQP_AVEFA/1.7e-34/Polyubiquitin OS=Avena fatua PE=2 SV=2	sita:101755752/2.4e-33/ubiquitin-like; K02927 large subunit ribosomal protein L40e	At2g36170/1.2e-33/[J] KOG0003 Ubiquitin/60s ribosomal protein L40 fusion	NA	biological_process:GO:0006412//translation;cellular_component:GO:0005840//ribosome;molecular_function:GO:0003735//structural constituent of ribosome;
Isoform37157	200.94	184.04	202.92	153.59	144.34	155.36	369.5	341.56	268.68	232.71	336.13	209.22	PAN19873.1/2.3e-260/hypothetical protein PAHAL_C03219 [Panicum hallii] >PAN19874.1 hypothetical protein PAHAL_C03220 [Panicum hallii] >PAN19875.1 hypothetical protein PAHAL_C03221 [Panicum hallii] >PAN19879.1 hypothetical protein PAHAL_C03225 [Panicum hallii] >PAN19883.1 hypothetical protein PAHAL_C03229 [Panicum hallii] >PAN19885.1 hypothetical protein PAHAL_C03231 [Panicum hallii] >PAN19888.1 h…	XM_004962193.3/0.0/XM_004962193.3 PREDICTED: Setaria italica elongation factor 1-alpha-like (LOC101774966), mRNA	sp|O64937|EF1A_ORYSJ/2.6e-261/Elongation factor 1-alpha OS=Oryza sativa subsp. japonica GN=REFA1 PE=2 SV=2	sita:101786159/5.8e-261/elongation factor 1-alpha; K03231 elongation factor 1-alpha	At1g07940/5.0e-255/[J] KOG0052 Translation elongation factor EF-1 alpha/Tu	Isoform37157/8.6e-54/Elongation factor Tu GTP binding domain	cellular_component:GO:0005737//cytoplasm;molecular_function:GO:0003746//translation elongation factor activity;GO:0005525//GTP binding;GO:0003924//GTPase activity;
Isoform05673	197.33	167.15	131.06	278.41	264.1	319.69	368.99	383.69	267.86	233.85	338.36	230.9	PAN04289.1/3.7e-21/hypothetical protein PAHAL_A00487 [Panicum hallii]	XM_002451596.2/0.0/XM_002451596.2 PREDICTED: Sorghum bicolor uncharacterized LOC8076130 (LOC8076130), mRNA	NA	adu:107483935/2.1e-08/uncharacterized protein LOC107483935; K02130 F-type H+-transporting ATPase subunit f	NA	Isoform05673/0.57/Herpesvirus phosphoprotein 85 (HHV6-7 U14/HCMV UL25)	cellular_component:GO:0005753//mitochondrial proton-transporting ATP synthase complex;GO:0009536//plastid;
Isoform10131	0.18	0	0.32	0.1	0	0	368.96	288.28	355.18	341.66	410.14	312.44	XP_004984086.1/0.0e+00/PREDICTED: sucrose synthase 2 [Setaria italica] >AIO11844.1 sucrose synthase [Panicum virgatum] >KQK90497.1 hypothetical protein SETIT_034282mg [Setaria italica] >KQK90498.1 hypothetical protein SETIT_034282mg [Setaria italica] >KQK90499.1 hypothetical protein SETIT_034282mg [Setaria italica] >KQK90500.1 hypothetical protein SETIT_034282mg [Setaria italica]	XM_002465116.2/0.0/XM_002465116.2 PREDICTED: Sorghum bicolor sucrose synthase 2 (LOC8077078), transcript variant X1, mRNA	sp|P49036|SUS2_MAIZE/0.0e+00/Sucrose synthase 2 OS=Zea mays GN=SUS1 PE=1 SV=1	sita:101783222/0.0e+00/sucrose synthase 2; K00695 sucrose synthase [EC:2.4.1.13]	At3g43190/0.0e+00/[M] KOG0853 Glycosyltransferase	Isoform10131/1.3e-282/Sucrose synthase	biological_process:GO:0010037//response to carbon dioxide;GO:0005985//sucrose metabolic process;molecular_function:GO:0016157//sucrose synthase activity;
Isoform11986	4.48	6.95	3.13	8.79	5.42	11.01	368.15	310.43	287.79	386.81	367.78	402.36	ARU07203.1/5.5e-138/caffeoyl CoA O-methyltransferase [Cenchrus purpureus]	KY347028.1/0.0/KY347028.1 Cenchrus purpureus caffeoyl CoA O-methyltransferase (CCoAOMT) mRNA, complete cds	sp|Q9XGP7|OMT15_ORYSJ/1.9e-111/Tricin synthase 1 OS=Oryza sativa subsp. japonica GN=ROMT-15 PE=1 SV=1	sita:101753161/1.6e-137/tricin synthase 1-like; K18883 tricin synthase [EC:2.1.1.175]	At4g34050/4.4e-82/[Q] KOG1663 O-methyltransferase	Isoform11986/2.7e-85/O-methyltransferase	molecular_function:GO:0008171//O-methyltransferase activity;
Isoform10255	196.26	219.72	350.04	289.4	280.36	340.96	368.1	302.16	220.02	187.79	275.36	185.4	XP_004967715.1/8.4e-33/PREDICTED: probable 26S proteasome complex subunit sem1-1 [Setaria italica] >KQL03699.1 hypothetical protein SETIT_003599mg [Setaria italica] >KQL03700.1 hypothetical protein SETIT_003599mg [Setaria italica]	XM_002455394.2/0.0/XM_002455394.2 PREDICTED: Sorghum bicolor protein DELETION OF SUV3 SUPPRESSOR 1(I) (LOC8074521), mRNA	sp|Q9XIR8|SEM11_ARATH/1.0e-19/Protein DELETION OF SUV3 SUPPRESSOR 1(I) OS=Arabidopsis thaliana GN=DSS1(I) PE=1 SV=1	sita:101753815/1.2e-33/probable 26S proteasome complex subunit sem1-1; K10881 26 proteasome complex subunit DSS1	At1g64750/2.4e-19/[S] KOG4764 Uncharacterized conserved protein	NA	biological_process:GO:0006406//mRNA export from nucleus;GO:0043248//proteasome assembly;cellular_component:GO:0008541//proteasome regulatory particle, lid subcomplex;
Isoform88623	0.88	0.59	0.22	0.39	4.35	1.59	368.03	256.13	333.28	365.94	260.46	290.12	XP_004973667.1/0.0e+00/PREDICTED: phenylalanine/tyrosine ammonia-lyase [Setaria italica] >KQL02164.1 hypothetical protein SETIT_013348mg [Setaria italica]	JX845715.1/0.0/JX845715.1 Panicum virgatum cultivar Alamo phenylalanine/tyrosine ammonia-lyase 1 (PAL1) mRNA, complete cds	sp|Q8VXG7|PALY_MAIZE/0.0e+00/Phenylalanine/tyrosine ammonia-lyase OS=Zea mays GN=PAL1 PE=1 SV=1	sita:101780319/0.0e+00/phenylalanine/tyrosine ammonia-lyase-like; K13064 phenylalanine/tyrosine ammonia-lyase [EC:4.3.1.25]	At2g37040/3.5e-280/[Q] KOG0222 Phenylalanine and histidine ammonia-lyase	Isoform88623/1.9e-151/Aromatic amino acid lyase	biological_process:GO:0009800//cinnamic acid biosynthetic process;GO:0006559//L-phenylalanine catabolic process;cellular_component:GO:0005737//cytoplasm;molecular_function:GO:0045548//phenylalanine ammonia-lyase activity;
Isoform08655	95.88	83.04	101.27	117.37	106.6	143.76	367.86	339.63	328.13	338.94	481.75	355.11	XP_004962569.1/2.6e-253/PREDICTED: enolase 2 [Setaria italica] >KQL16270.1 hypothetical protein SETIT_022050mg [Setaria italica]	FP100238.1/0.0/FP100238.1 Phyllostachys edulis cDNA clone: bphylf025n16, full insert sequence	sp|P42895|ENO2_MAIZE/3.0e-249/Enolase 2 OS=Zea mays GN=ENO2 PE=2 SV=1	sita:101781858/3.9e-254/enolase 2; K01689 enolase [EC:4.2.1.11]	At2g36530/1.8e-225/[G] KOG2670 Enolase	Isoform08655/1.6e-160/Enolase, C-terminal TIM barrel domain	biological_process:GO:0006096//glycolytic process;cellular_component:GO:0000015//phosphopyruvate hydratase complex;molecular_function:GO:0000287//magnesium ion binding;GO:0004634//phosphopyruvate hydratase activity;
Isoform08280	166.3	163.15	173.01	172.27	153.63	164.36	367.4	347.87	269.08	246.71	328.78	245.25	KQK90582.1/7.6e-89/hypothetical protein SETIT_036888mg [Setaria italica]	XM_021455438.1/0.0/XM_021455438.1 PREDICTED: Sorghum bicolor cytochrome c oxidase subunit 6b-1-like (LOC110433404), mRNA	sp|Q9S7L9|CX6B1_ARATH/1.2e-43/Cytochrome c oxidase subunit 6b-1 OS=Arabidopsis thaliana GN=COX6B-1 PE=1 SV=1	sita:101772827/9.2e-84/cytochrome c oxidase subunit 6b-1-like; K02267 cytochrome c oxidase subunit 6b	At1g22450/2.9e-43/[C] KOG3057 Cytochrome c oxidase, subunit VIb/COX12	Isoform08280/2.4e-17/Cytochrome oxidase c subunit VIb	cellular_component:GO:0005739//mitochondrion;
Isoform03768	158.29	196.53	185.04	273.69	176.57	219.29	367.03	257.33	137.18	102.28	260.48	125.52	KQL14819.1/4.7e-31/hypothetical protein SETIT_023909mg [Setaria italica]	FP093827.1/0.0/FP093827.1 Phyllostachys edulis cDNA clone: bphylf061l19, full insert sequence	sp|O22860|RL38_ARATH/5.1e-30/60S ribosomal protein L38 OS=Arabidopsis thaliana GN=RPL38A PE=3 SV=1	sita:101764670/3.2e-37/60S ribosomal protein L38; K02923 large subunit ribosomal protein L38e	At2g43460/1.2e-29/[J] KOG3499 60S ribosomal protein L38	NA	NA
Isoform09349	143.68	110.96	37.8	187.6	332.03	284.27	366.06	220.97	321.91	546.62	414.36	519.03	XP_004976673.1/2.6e-52/PREDICTED: uncharacterized protein LOC101765209 [Setaria italica] >KQK98728.1 hypothetical protein SETIT_011182mg [Setaria italica]	EU970417.1/0.0/EU970417.1 Zea mays clone 345006 seed specific protein Bn15D1B mRNA, complete cds	sp|F4KFM8|LEA65_ARATH/2.9e-16/Late embryogenesis abundant protein At5g17165 OS=Arabidopsis thaliana GN=At5g17165 PE=3 SV=1	NA	NA	Isoform09349/0.15/Late embryogenesis abundant protein	NA
Isoform27240	1342.93	993.93	1321.79	1520.46	1075.74	1348.81	365.66	450.98	355.39	313.63	301.71	304.44	PAN25874.1/1.7e-25/hypothetical protein PAHAL_J00225 [Panicum hallii]	AK373224.1/0.0/AK373224.1 Hordeum vulgare subsp. vulgare mRNA for predicted protein, complete cds, clone: NIASHv3024H04	NA	NA	NA	Isoform27240/0.82/HemY protein N-terminus	NA
Isoform62570	325.74	342.28	209.4	505.17	332.18	348.7	365.6	284.24	172.21	158.64	312.9	159.6	KQK99734.1/9.9e-83/hypothetical protein SETIT_011704mg, partial [Setaria italica]	FP092760.1/0.0/FP092760.1 Phyllostachys edulis cDNA clone: bphylf029c12, full insert sequence	sp|Q0IQF7|RS16_ORYSJ/2.4e-73/40S ribosomal protein S16 OS=Oryza sativa subsp. japonica GN=RPS16A PE=2 SV=1	sita:101755216/3.2e-78/40S ribosomal protein S16-like; K02960 small subunit ribosomal protein S16e	At2g09990/1.1e-57/[J] KOG1753 40S ribosomal protein S16	Isoform62570/3.8e-32/Ribosomal protein S9/S16	biological_process:GO:0006412//translation;cellular_component:GO:0005840//ribosome;molecular_function:GO:0003735//structural constituent of ribosome;
Isoform00674	412.05	349.44	520.43	160.65	245.29	237.32	365.41	418.09	514.84	220.23	185.37	195.65	XP_004965383.1/5.1e-216/PREDICTED: formate dehydrogenase 1, mitochondrial [Setaria italica] >KQL10564.1 hypothetical protein SETIT_006676mg [Setaria italica]	XM_002438363.2/0.0/XM_002438363.2 PREDICTED: Sorghum bicolor formate dehydrogenase 1, mitochondrial (LOC8072945), mRNA	sp|Q9SXP2|FDH1_ORYSJ/2.9e-208/Formate dehydrogenase 1, mitochondrial OS=Oryza sativa subsp. japonica GN=Os06g0486800 PE=1 SV=2	sita:101767583/7.6e-217/formate dehydrogenase 1, mitochondrial; K00122 formate dehydrogenase [EC:1.17.1.9]	At5g14780/1.6e-177/[C] KOG0069 Glyoxylate/hydroxypyruvate reductase (D-isomer-specific 2-hydroxy acid dehydrogenase superfamily)	Isoform00674/5e-53/D-isomer specific 2-hydroxyacid dehydrogenase, NAD binding domain	biological_process:GO:0042183//formate catabolic process;cellular_component:GO:0005739//mitochondrion;molecular_function:GO:0016616//oxidoreductase activity, acting on the CH-OH group of donors, NAD or NADP as acceptor;GO:0051287//NAD binding;GO:0008863//formate dehydrogenase (NAD+) activity;
Isoform00825	188.27	208.82	250.43	495.48	430.89	481.17	365.31	349.88	318.05	294.34	339.55	294.62	AQK95767.1/2.5e-26/Uncharacterized protein family SERF [Zea mays]	EU966291.1/0.0/EU966291.1 Zea mays clone 293208 4F5 protein family protein mRNA, complete cds	NA	NA	NA	Isoform00825/6.1e-10/4F5 protein family	NA
Isoform12010	0	0.23	0	0	0	0.21	364.97	280.51	181.4	176.12	283.9	180.09	OEL29918.1/1.7e-67/histone H3.2 [Dichanthelium oligosanthes]	XM_008671203.2/0.0/XM_008671203.2 PREDICTED: Zea mays histone H3.2 (LOC103646471), mRNA	sp|P59226|H32_ARATH/9.5e-68/Histone H3.2 OS=Arabidopsis thaliana GN=HTR2 PE=1 SV=2	sita:101759142/3.2e-68/histone H3-like centromeric protein CSE4; K11253 histone H3	At3g27360/2.2e-67/[B] KOG1745 Histones H3 and H4	Isoform12010/1.2e-54/Core histone H2A/H2B/H3/H4	NA
Isoform60383	186.76	216.97	175.74	353.58	230.98	225.49	363.07	304.52	165.96	184.28	304.57	183.11	PAN36288.1/9.4e-69/hypothetical protein PAHAL_F00678 [Panicum hallii]	XM_002445791.2/0.0/XM_002445791.2 PREDICTED: Sorghum bicolor 60S ribosomal protein L32-1 (LOC8062414), mRNA	sp|P49211|RL321_ARATH/3.9e-59/60S ribosomal protein L32-1 OS=Arabidopsis thaliana GN=RPL32A PE=2 SV=2	zma:100194289/3.1e-69/cl1797_4; uncharacterized protein LOC100194289; K02912 large subunit ribosomal protein L32e	At4g18100/9.1e-59/[J] KOG0878 60S ribosomal protein L32	Isoform60383/4.8e-49/Ribosomal protein L32	biological_process:GO:0006412//translation;cellular_component:GO:0005840//ribosome;GO:0022625//cytosolic large ribosomal subunit;molecular_function:GO:0003735//structural constituent of ribosome;
Isoform23193	143.44	139.79	125.06	289.97	143.76	141.51	362.93	293.26	160.07	150.51	269.86	162.72	XP_004966107.1/1.3e-51/PREDICTED: 60S acidic ribosomal protein P3 [Setaria italica] >KQL11755.1 hypothetical protein SETIT_007534mg [Setaria italica]	NM_001111919.2/0.0/NM_001111919.2 Zea mays acidic ribosomal protein P3 (arpp3), mRNA	sp|O24413|RLA3_MAIZE/1.4e-47/60S acidic ribosomal protein P3 OS=Zea mays GN=RPP3A PE=1 SV=3	sita:101759468/1.9e-52/60S acidic ribosomal protein P3; K02942 large subunit ribosomal protein LP1	NA	Isoform23193/8.2e-12/60s Acidic ribosomal protein	biological_process:GO:0006414//translational elongation;cellular_component:GO:0005840//ribosome;molecular_function:GO:0003735//structural constituent of ribosome;
Isoform88077	0	2.06	0	1.37	2.36	0.54	362.78	300.64	297.61	272.97	244.44	351.45	XP_004973667.1/3.7e-62/PREDICTED: phenylalanine/tyrosine ammonia-lyase [Setaria italica] >KQL02164.1 hypothetical protein SETIT_013348mg [Setaria italica]	XM_020537583.1/0.0/XM_020537583.1 PREDICTED: Zea mays phenylalanine ammonia lyase 3 (pal3), transcript variant X1, mRNA	sp|P14717|PAL1_ORYSJ/6.2e-54/Phenylalanine ammonia-lyase OS=Oryza sativa subsp. japonica GN=PAL PE=1 SV=2	sita:101780319/2.1e-62/phenylalanine/tyrosine ammonia-lyase-like; K13064 phenylalanine/tyrosine ammonia-lyase [EC:4.3.1.25]	At3g53260/7.7e-39/[Q] KOG0222 Phenylalanine and histidine ammonia-lyase	NA	biological_process:GO:0009800//cinnamic acid biosynthetic process;GO:0006559//L-phenylalanine catabolic process;cellular_component:GO:0005737//cytoplasm;molecular_function:GO:0045548//phenylalanine ammonia-lyase activity;
Isoform07051	221.7	196.8	144.49	115.87	126.26	114.45	361.37	371.44	357.48	405.96	435.12	490.58	PAN40832.1/2.0e-91/hypothetical protein PAHAL_G02882 [Panicum hallii]	XM_002448758.2/0.0/XM_002448758.2 PREDICTED: Sorghum bicolor NDR1/HIN1-like protein 2 (LOC8076499), mRNA	sp|Q9SRN1|NHL2_ARATH/9.9e-27/NDR1/HIN1-like protein 2 OS=Arabidopsis thaliana GN=NHL2 PE=2 SV=1	NA	At3g11650/2.3e-26/[V] LSE0414 A Harpin-induced protein involved in plant hypersensitive response and related proteins	Isoform07051/1.1e-10/Late embryogenesis abundant protein	NA
Isoform06733	715.16	562.28	680.36	549.7	609.07	616.49	361.06	469.48	340.51	309.03	340.24	295.59	KQL12315.1/1.9e-74/hypothetical protein SETIT_007288mg [Setaria italica]	XM_021449536.1/0.0/XM_021449536.1 PREDICTED: Sorghum bicolor DNA-binding protein MNB1B (LOC110431028), mRNA	sp|P27347|MNB1B_MAIZE/2.0e-65/DNA-binding protein MNB1B OS=Zea mays GN=MNB1B PE=1 SV=1	sita:101783372/3.9e-69/DNA-binding protein MNB1B; K10802 high mobility group protein B1	At1g20690_2/2.8e-33/[R] KOG0381 HMG box-containing protein	Isoform06733/5.3e-23/HMG (high mobility group) box	NA
Isoform08345	22.64	63.16	10.6	4.26	3.14	2.07	358.72	294.05	265.46	180.43	202.23	186.08	XP_004985988.1/6.1e-94/PREDICTED: RHOMBOID-like protein 2 [Setaria italica] >KQK92958.1 hypothetical protein SETIT_036626mg [Setaria italica]	NM_001156407.1/0.0/NM_001156407.1 Zea mays membrane protein (LOC100283507), mRNA >EU964967.1 Zea mays clone 282832 membrane protein mRNA, complete cds	sp|Q9LYP1|RBL3_ARATH/1.0e-69/RHOMBOID-like protein 3 OS=Arabidopsis thaliana GN=RBL3 PE=2 SV=1	NA	At5g07250/2.4e-69/[T] KOG2289 Rhomboid family proteins	Isoform08345/2.2e-25/Rhomboid family	cellular_component:GO:0016021//integral component of membrane;molecular_function:GO:0004252//serine-type endopeptidase activity;
Isoform16191	37.35	33.69	38.52	118.58	55.56	78.59	358	220.06	145.14	87.2	89.83	80.23	XP_004952978.1/1.1e-94/PREDICTED: high-affinity nitrate transporter-activating protein 2.1-like [Setaria italica] >XP_012699378.1 PREDICTED: high-affinity nitrate transporter-activating protein 2.1-like [Setaria italica] >KQL30302.1 hypothetical protein SETIT_018372mg [Setaria italica]	XM_002454073.2/0.0/XM_002454073.2 PREDICTED: Sorghum bicolor high-affinity nitrate transporter-activating protein 2.1 (LOC8070606), mRNA	sp|Q6ZI50|NAR21_ORYSJ/9.0e-73/High-affinity nitrate transporter-activating protein 2.1 OS=Oryza sativa subsp. japonica GN=NAR2.1 PE=1 SV=1	NA	NA	Isoform16191/5e-74/High-affinity nitrate transporter accessory	biological_process:GO:0010167//response to nitrate;GO:0015706//nitrate transport;cellular_component:GO:0016021//integral component of membrane;
Isoform84249	163.8	176.16	149.44	200.52	150.59	164.5	357.9	267.64	247.87	234.31	440.94	230.94	AAP48904.1/3.3e-135/14-3-3-like protein [Saccharum hybrid cultivar CP65-357] >AFO59571.1 14-3-3-like protein [Saccharum hybrid cultivar GT28] >AHX42563.1 14-3-3 protein [Saccharum hybrid cultivar ROC22]	AY222859.1/0.0/AY222859.1 Saccharum hybrid cultivar CP65-357 14-3-3-like protein mRNA, complete cds	sp|Q6ZKC0|14333_ORYSJ/1.7e-131/14-3-3-like protein GF14-C OS=Oryza sativa subsp. japonica GN=GF14C PE=1 SV=1	sita:101754220/2.4e-135/14-3-3-like protein GF14-C; K06630 14-3-3 protein epsilon	At3g02520/6.4e-118/[O] KOG0841 Multifunctional chaperone (14-3-3 family)	Isoform84249/1.1e-103/14-3-3 protein	molecular_function:GO:0019904//protein domain specific binding;
Isoform04196	50.69	303.43	25.24	23.61	32.33	48.88	357.66	255.88	194.91	80.83	99.61	127.19	XP_004956679.1/8.6e-99/PREDICTED: probable trehalose-phosphate phosphatase 7 [Setaria italica] >KQL24274.1 hypothetical protein SETIT_030171mg [Setaria italica]	XM_002460095.2/0.0/XM_002460095.2 PREDICTED: Sorghum bicolor probable trehalose-phosphate phosphatase 6 (LOC8065371), mRNA	sp|Q6H5L4|TPP7_ORYSJ/1.8e-88/Probable trehalose-phosphate phosphatase 7 OS=Oryza sativa subsp. japonica GN=TPP7 PE=2 SV=2	sita:101755613/1.3e-99/probable trehalose-phosphate phosphatase 7; K01087 trehalose 6-phosphate phosphatase [EC:3.1.3.12]	At1g35910/9.9e-74/[G] KOG1050 Trehalose-6-phosphate synthase component TPS1 and related subunits	Isoform04196/4.3e-49/Trehalose-phosphatase	biological_process:GO:0005992//trehalose biosynthetic process;molecular_function:GO:0004805//trehalose-phosphatase activity;
Isoform02270	264.72	265.7	249.04	416.99	284.7	311.88	357.43	376.54	264.69	268.29	328.72	248.22	XP_017256704.1/8.9e-80/PREDICTED: esterase CG5412 [Daucus carota subsp. sativus]	XM_004984511.1/0.0/XM_004984511.1 PREDICTED: Setaria italica calmodulin (LOC101765144), mRNA	sp|P62163|CALM2_SOYBN/3.0e-80/Calmodulin-2 OS=Glycine max GN=CAM-2 PE=1 SV=2	nsy:104231362/1.9e-79/calmodulin-7-like isoform X1; K02183 calmodulin	At3g43810/1.6e-79/[T] KOG0027 Calmodulin and related proteins (EF-Hand superfamily)	Isoform02270/2.2e-41/EF hand	molecular_function:GO:0005509//calcium ion binding;
Isoform63084	127.82	143.52	128.36	238.23	162.73	192.73	356.8	296.94	155.12	105.25	218.4	118.3	KQL02764.1/7.1e-47/hypothetical protein SETIT_015707mg, partial [Setaria italica]	XM_002444608.2/0.0/XM_002444608.2 PREDICTED: Sorghum bicolor 60S ribosomal protein L38 (LOC8060905), mRNA	sp|O22860|RL38_ARATH/2.0e-30/60S ribosomal protein L38 OS=Arabidopsis thaliana GN=RPL38A PE=3 SV=1	sita:101764670/1.6e-32/60S ribosomal protein L38; K02923 large subunit ribosomal protein L38e	At2g43460/4.7e-30/[J] KOG3499 60S ribosomal protein L38	NA	NA
Isoform03542	0.78	1.54	1.29	3.26	2.41	1.46	356.71	229.35	192.11	194.33	306.21	193.26	XP_021312396.1/1.9e-264/tubulin beta-5 chain [Sorghum bicolor] >XP_021312397.1 tubulin beta-5 chain [Sorghum bicolor] >KXG32297.1 hypothetical protein SORBI_3003G135400 [Sorghum bicolor] >KXG32298.1 hypothetical protein SORBI_3003G135400 [Sorghum bicolor]	XM_021456721.1/0.0/XM_021456721.1 PREDICTED: Sorghum bicolor tubulin beta-5 chain (LOC110433857), transcript variant X1, mRNA	sp|Q9ZPN7|TBB4_ELEIN/2.6e-266/Tubulin beta-4 chain OS=Eleusine indica GN=TUBB4 PE=2 SV=1	sbi:110433857/2.9e-265/tubulin beta-5 chain; K07375 tubulin beta	At5g12250/1.7e-260/[Z] KOG1375 Beta tubulin	Isoform03542/8.1e-70/Tubulin/FtsZ family, GTPase domain	NA
Isoform02465	87.15	81.21	78.62	118.15	106.85	146.78	356.03	321.77	299.79	259.14	264.62	232.52	KQL30438.1/8.0e-46/hypothetical protein SETIT_017927mg [Setaria italica]	XM_002454113.2/0.0/XM_002454113.2 PREDICTED: Sorghum bicolor cytochrome c oxidase subunit 6b-2 (LOC8072449), mRNA	sp|Q9S7L9|CX6B1_ARATH/2.0e-38/Cytochrome c oxidase subunit 6b-1 OS=Arabidopsis thaliana GN=COX6B-1 PE=1 SV=1	sita:101776523/2.1e-43/cytochrome c oxidase subunit 6b-3; K02267 cytochrome c oxidase subunit 6b	At1g22450/4.8e-38/[C] KOG3057 Cytochrome c oxidase, subunit VIb/COX12	Isoform02465/8.5e-18/Cytochrome oxidase c subunit VIb	cellular_component:GO:0005739//mitochondrion;
Isoform08889	208.49	210.13	207.92	348.78	214.22	260.9	355.77	271.6	187.33	158.54	299.24	169.18	PAN27085.1/2.5e-165/hypothetical protein PAHAL_E00398 [Panicum hallii]	XM_002456735.2/0.0/XM_002456735.2 PREDICTED: Sorghum bicolor 60S ribosomal protein L5-1 (LOC8056106), mRNA	sp|A2WXX3|RL51_ORYSI/3.9e-155/60S ribosomal protein L5-1 OS=Oryza sativa subsp. indica GN=RPL5A PE=3 SV=2	sita:101764495/1.7e-163/60S ribosomal protein L5-1; K02932 large subunit ribosomal protein L5e	At5g39740/1.6e-135/[J] KOG0875 60S ribosomal protein L5	Isoform08889/1.9e-81/Ribosomal large subunit proteins 60S L5, and 50S L18	biological_process:GO:0006412//translation;cellular_component:GO:0005840//ribosome;molecular_function:GO:0003735//structural constituent of ribosome;GO:0008097//5S rRNA binding;
Isoform18084	82.23	82.6	51.66	120.99	102.04	112.08	355.02	370.78	282.55	232.63	346.72	217.23	PAN49143.1/1.1e-34/hypothetical protein PAHAL_B00559 [Panicum hallii]	XM_008679485.2/0.0/XM_008679485.2 PREDICTED: Zea mays Protein SPIRAL1 (magi107220), transcript variant X1, mRNA	sp|Q7Y1L9|SP1L1_ORYSJ/1.0e-27/Protein SPIRAL1-like 1 OS=Oryza sativa subsp. japonica GN=Os03g0417800 PE=3 SV=1	sita:101785101/3.8e-35/protein SPIRAL1-like 1; K18635 protein SPIRAL1 and related proteins	NA	Isoform18084/0.094/Uncharacterized protein conserved in bacteria (DUF2076)	NA
Isoform68775	357.52	249	133.89	180.05	172.46	249.31	355.02	233.32	244.93	323.59	321.4	385.76	XP_004975532.1/3.4e-189/PREDICTED: arogenate dehydratase/prephenate dehydratase 6, chloroplastic-like [Setaria italica] >KQK97137.1 hypothetical protein SETIT_010188mg [Setaria italica]	KF184811.1/0.0/KF184811.1 Saccharum hybrid cultivar R570 clone BAC 154P17 complete sequence	sp|Q9ZUY3|AROD3_ARATH/9.2e-155/Arogenate dehydratase 3, chloroplastic OS=Arabidopsis thaliana GN=ADT3 PE=1 SV=1	sita:101752507/5.1e-190/arogenate dehydratase/prephenate dehydratase 6, chloroplastic-like; K05359 arogenate/prephenate dehydratase [EC:4.2.1.91 4.2.1.51]	At2g27820/2.2e-154/[E] KOG2797 Prephenate dehydratase	Isoform68775/4.9e-58/Prephenate dehydratase	biological_process:GO:0009094//L-phenylalanine biosynthetic process;cellular_component:GO:0009507//chloroplast;GO:0009570//chloroplast stroma;molecular_function:GO:0004664//prephenate dehydratase activity;GO:0047769//arogenate dehydratase activity;
Isoform13881	423.58	485.06	335.71	735.69	525.43	718.35	354.8	346.12	242.89	208.32	282.75	207.99	XP_002437817.1/5.0e-77/eukaryotic translation initiation factor 1A [Sorghum bicolor] >XP_004965447.1 PREDICTED: eukaryotic translation initiation factor 1A [Setaria italica] >AGT16689.1 hypothetical protein SHCRBa_013_P09_R_180 [Saccharum hybrid cultivar R570] >KQL10695.1 hypothetical protein SETIT_007447mg [Setaria italica] >PAN23990.1 hypothetical protein PAHAL_D01731 [Panicum hallii]	KF184767.1/0.0/KF184767.1 Saccharum hybrid cultivar R570 clone BAC 013P09 complete sequence	sp|P47815|IF1A_WHEAT/4.1e-76/Eukaryotic translation initiation factor 1A OS=Triticum aestivum PE=1 SV=2	sita:101765402/7.4e-78/eukaryotic translation initiation factor 1A; K03236 translation initiation factor 1A	At2g04520/1.5e-65/[J] KOG3403 Translation initiation factor 1A (eIF-1A)	Isoform13881/8.8e-22/Translation initiation factor 1A / IF-1	molecular_function:GO:0003743//translation initiation factor activity;
Isoform71828	3.39	1.93	8.12	0.77	2	0.95	354.51	241.57	233.45	171.08	334.01	195.63	KQL30347.1/6.4e-84/hypothetical protein SETIT_017082mg [Setaria italica]	XM_002452356.2/0.0/XM_002452356.2 PREDICTED: Sorghum bicolor glyceraldehyde-3-phosphate dehydrogenase 3, cytosolic (LOC8056489), mRNA	sp|Q43247|G3PC3_MAIZE/5.9e-82/Glyceraldehyde-3-phosphate dehydrogenase 3, cytosolic OS=Zea mays GN=GAPC3 PE=2 SV=1	sita:101785151/9.5e-85/glyceraldehyde-3-phosphate dehydrogenase 3, cytosolic; K00134 glyceraldehyde 3-phosphate dehydrogenase [EC:1.2.1.12]	At3g04120/2.8e-74/[G] KOG0657 Glyceraldehyde 3-phosphate dehydrogenase	Isoform71828/4.1e-61/Glyceraldehyde 3-phosphate dehydrogenase, C-terminal domain	biological_process:GO:0006006//glucose metabolic process;molecular_function:GO:0016620//oxidoreductase activity, acting on the aldehyde or oxo group of donors, NAD or NADP as acceptor;GO:0050661//NADP binding;GO:0051287//NAD binding;
Isoform10228	103.82	138.38	174.85	252.57	148.19	154.66	354.49	275.88	149.93	125.06	257.29	155.94	KQL09402.1/4.3e-69/hypothetical protein SETIT_007276mg [Setaria italica]	XM_002437954.2/0.0/XM_002437954.2 PREDICTED: Sorghum bicolor 60S ribosomal protein L35a-1 (LOC8065446), mRNA	sp|Q9LMK0|R35A1_ARATH/3.6e-52/60S ribosomal protein L35a-1 OS=Arabidopsis thaliana GN=RPL35AA PE=3 SV=1	sita:101757747/1.3e-59/60S ribosomal protein L35a-1; K02917 large subunit ribosomal protein L35Ae	At1g07070/8.3e-52/[J] KOG0887 60S ribosomal protein L35A/L37	Isoform10228/3.3e-45/Ribosomal protein L35Ae	NA
Isoform70635	172.74	199.59	173.03	449.68	261.52	305.22	353.95	247.95	147.44	147.59	263.06	139.23	KQK90947.1/3.7e-67/hypothetical protein SETIT_037349mg [Setaria italica]	XM_002465249.2/0.0/XM_002465249.2 PREDICTED: Sorghum bicolor 60S ribosomal protein L22-2 (LOC8083646), mRNA	sp|Q9M9W1|RL222_ARATH/1.1e-50/60S ribosomal protein L22-2 OS=Arabidopsis thaliana GN=RPL22B PE=2 SV=1	sita:101780277/1.8e-66/60S ribosomal protein L22-2-like; K02891 large subunit ribosomal protein L22e	At3g05560/2.5e-50/[J] KOG3434 60S ribosomal protein L22	Isoform70635/1.2e-46/Ribosomal L22e protein family	biological_process:GO:0002181//cytoplasmic translation;cellular_component:GO:0022625//cytosolic large ribosomal subunit;molecular_function:GO:0003723//RNA binding;GO:0003735//structural constituent of ribosome;
Isoform32499	218.83	185.76	88.33	275.26	429.48	360.45	353.28	290.99	336.9	535.49	415.59	538.11	XP_004976673.1/2.0e-52/PREDICTED: uncharacterized protein LOC101765209 [Setaria italica] >KQK98728.1 hypothetical protein SETIT_011182mg [Setaria italica]	EU970417.1/0.0/EU970417.1 Zea mays clone 345006 seed specific protein Bn15D1B mRNA, complete cds	sp|F4KFM8|LEA65_ARATH/2.9e-16/Late embryogenesis abundant protein At5g17165 OS=Arabidopsis thaliana GN=At5g17165 PE=3 SV=1	NA	NA	Isoform32499/0.25/Late embryogenesis abundant protein	NA
Isoform16642	407.68	469.98	144.95	342.16	371.53	513.97	352.94	288.75	372.26	296.96	262.81	416.54	XP_004971306.1/3.9e-71/PREDICTED: probable calcium-binding protein CML31 [Setaria italica]	CP018157.1/0.0/CP018157.1 Oryza sativa Indica Group cultivar Shuhui498 chromosome 1 sequence	sp|Q8RYK0|CML31_ORYSJ/2.8e-53/Probable calcium-binding protein CML31 OS=Oryza sativa subsp. japonica GN=CML31 PE=2 SV=1	sita:101755982/5.8e-72/probable calcium-binding protein CML31; K13448 calcium-binding protein CML	At1g76640/7.7e-30/[T] KOG0027 Calmodulin and related proteins (EF-Hand superfamily)	Isoform16642/3.5e-21/EF hand	molecular_function:GO:0005509//calcium ion binding;
Isoform14972	271	268.46	216.55	487.76	368.78	446.15	351.33	269.82	162.11	164.15	276.44	151.87	XP_004951775.1/4.5e-77/PREDICTED: 60S ribosomal protein L27a-2-like [Setaria italica] >KQL28560.1 hypothetical protein SETIT_019535mg [Setaria italica]	XM_002453322.2/0.0/XM_002453322.2 PREDICTED: Sorghum bicolor 60S ribosomal protein L27a-2 (LOC8076116), mRNA	sp|Q9LR33|R27A2_ARATH/2.5e-64/60S ribosomal protein L27a-2 OS=Arabidopsis thaliana GN=RPL27AB PE=2 SV=1	sita:101758959/6.7e-78/60S ribosomal protein L27a-2-like; K02900 large subunit ribosomal protein L27Ae	At1g23290/5.9e-64/[J] KOG1742 60s ribosomal protein L15/L27	Isoform14972/0.088/Heme-binding protein A (HasA)	biological_process:GO:0006412//translation;GO:0002181//cytoplasmic translation;cellular_component:GO:0015934//large ribosomal subunit;GO:0022625//cytosolic large ribosomal subunit;molecular_function:GO:0003723//RNA binding;GO:0003735//structural constituent of ribosome;
Isoform09610	185.79	202.92	165.49	399.97	210.86	219.2	351.1	280.95	173.96	146.56	303.06	156.86	OEL30492.1/2.6e-109/40S ribosomal protein S5-2 [Dichanthelium oligosanthes]	XM_021455894.1/0.0/XM_021455894.1 PREDICTED: Sorghum bicolor 40S ribosomal protein S5 (LOC110433540), mRNA	sp|O65731|RS5_CICAR/7.5e-93/40S ribosomal protein S5 (Fragment) OS=Cicer arietinum GN=RPS5 PE=2 SV=1	sita:101754213/6.5e-105/40S ribosomal protein S5-like; K02989 small subunit ribosomal protein S5e	At2g37270/3.9e-92/[J] KOG3291 Ribosomal protein S7	Isoform09610/1.3e-36/Ribosomal protein S7p/S5e	biological_process:GO:0006412//translation;cellular_component:GO:0015935//small ribosomal subunit;molecular_function:GO:0003723//RNA binding;GO:0003735//structural constituent of ribosome;
Isoform37453	417.43	457.59	439.71	915.92	758.11	1107.01	350.9	540.54	447.65	447.31	405.82	481.7	KQK98211.1/6.7e-19/hypothetical protein SETIT_012696mg, partial [Setaria italica]	NM_001328137.1/0.0/NM_001328137.1 Zea mays plastocyanin (LOC100281113), mRNA	NA	NA	NA	NA	NA
Isoform00981	831.32	1027.43	900.08	2420.4	935.62	352.78	350.32	1160.45	1263.01	1111.13	1166.66	1104.75	XP_004982270.1/5.1e-40/PREDICTED: dehydrin HIRD11 [Setaria italica]	XM_002466685.2/0.0/XM_002466685.2 PREDICTED: Sorghum bicolor dehydrin HIRD11 (LOC8057216), mRNA	sp|Q9SLJ2|HRD11_ARATH/6.1e-14/Dehydrin HIRD11 OS=Arabidopsis thaliana GN=HIRD11 PE=1 SV=1	NA	NA	Isoform00981/0.0095/Dehydrin	NA
Isoform05746	78.21	104.32	78.48	109.79	90.08	84.36	348.81	374.36	428.61	289.5	258.6	170.32	XP_004953172.1/5.2e-156/PREDICTED: aquaporin PIP2-4 [Setaria italica] >KQL30587.1 hypothetical protein SETIT_017990mg [Setaria italica]	BT063385.1/0.0/BT063385.1 Zea mays full-length cDNA clone ZM_BFc0058M08 mRNA, complete cds	sp|Q9ATM6|PIP24_MAIZE/7.3e-155/Aquaporin PIP2-4 OS=Zea mays GN=PIP2-4 PE=1 SV=1	sita:101753029/7.7e-157/aquaporin PIP2-4; K09872 aquaporin PIP	At2g37170/1.1e-129/[G] KOG0223 Aquaporin (major intrinsic protein family)	Isoform05746/0.28/Spermine/spermidine synthase	cellular_component:GO:0016021//integral component of membrane;GO:0005886//plasma membrane;molecular_function:GO:0015250//water channel activity;GO:0005215//transporter activity;
Isoform02408	39.56	29.62	33.33	96.11	134.66	132.49	348.69	400.9	367.23	251.5	233.08	334.31	KQL08216.1/4.4e-204/hypothetical protein SETIT_005058mg [Setaria italica]	XM_002458899.2/0.0/XM_002458899.2 PREDICTED: Sorghum bicolor fructose-bisphosphate aldolase, cytoplasmic isozyme (LOC8078696), mRNA	sp|P17784|ALFC1_ORYSJ/6.2e-195/Fructose-bisphosphate aldolase 1, cytoplasmic OS=Oryza sativa subsp. japonica GN=FBA1 PE=1 SV=2	sita:101756517/6.1e-203/fructose-bisphosphate aldolase cytoplasmic isozyme-like; K01623 fructose-bisphosphate aldolase, class I [EC:4.1.2.13]	At3g52930/8.6e-171/[G] KOG1557 Fructose-biphosphate aldolase	Isoform02408/2.4e-170/Fructose-bisphosphate aldolase class-I	biological_process:GO:0006096//glycolytic process;molecular_function:GO:0004332//fructose-bisphosphate aldolase activity;
Isoform02674	115.24	140.42	119.67	336.36	161.16	172.32	348.22	290.79	161.11	142.2	271.16	151.08	PAN09670.1/2.0e-49/hypothetical protein PAHAL_B00456 [Panicum hallii] >PAN09672.1 hypothetical protein PAHAL_B00458 [Panicum hallii] >PAN10730.1 hypothetical protein PAHAL_B01618 [Panicum hallii]	BT018926.1/0.0/BT018926.1 Zea mays clone Contig52.F mRNA sequence	sp|P46252|RLA2A_MAIZE/6.8e-50/60S acidic ribosomal protein P2A OS=Zea mays GN=RPP2A PE=1 SV=3	sita:101782345/6.7e-50/60S acidic ribosomal protein P2A; K02943 large subunit ribosomal protein LP2	At2g27720/1.4e-29/[J] KOG3449 60S acidic ribosomal protein P2	Isoform02674/6.4e-26/60s Acidic ribosomal protein	biological_process:GO:0006414//translational elongation;cellular_component:GO:0005840//ribosome;molecular_function:GO:0003735//structural constituent of ribosome;
Isoform78243	138.43	192.11	115.65	368.66	220.52	208.36	347.75	288.25	158.06	152.08	315.89	171.14	PAN05545.1/1.7e-54/hypothetical protein PAHAL_A01741 [Panicum hallii] >PAN37701.1 hypothetical protein PAHAL_G00943 [Panicum hallii]	XM_002452089.2/0.0/XM_002452089.2 PREDICTED: Sorghum bicolor 60S ribosomal protein L35-4 (LOC8056070), mRNA	sp|Q9LZ41|RL354_ARATH/5.2e-48/60S ribosomal protein L35-4 OS=Arabidopsis thaliana GN=RPL35D PE=2 SV=1	sita:101767630/7.3e-55/60S ribosomal protein L35-2; K02918 large subunit ribosomal protein L35e	At2g39390/1.2e-47/[J] KOG3436 60S ribosomal protein L35	Isoform78243/1e-18/Ribosomal L29 protein	biological_process:GO:0006412//translation;cellular_component:GO:0005840//ribosome;molecular_function:GO:0003735//structural constituent of ribosome;
Isoform10736	316.68	988.1	76.27	16.29	55.9	65.74	347.66	1380.69	994.27	824.13	508.54	1869.1	KRH17852.1/1.2e-71/hypothetical protein GLYMA_13G021700, partial [Glycine max]	KT281164.1/0.0/KT281164.1 Alloteropsis semialata isolate BL 26S-18S ribosomal RNA intergenic spacer, partial sequence; 18S ribosomal RNA gene, internal transcribed spacer 1, 5.8S ribosomal RNA gene, and internal transcribed spacer 2, complete sequence; and 26S ribosomal RNA gene, partial sequence	NA	NA	NA	NA	NA
Isoform10947	403.13	376.71	204.7	523.48	487.03	520.99	347.57	339.82	241.81	274.1	401.41	293.72	XP_004969395.1/3.1e-71/PREDICTED: histone H2B.1-like [Setaria italica] >KQL06222.1 hypothetical protein SETIT_004627mg [Setaria italica] >OEL20143.1 Histone H2B.2 [Dichanthelium oligosanthes]	XM_002458010.2/0.0/XM_002458010.2 PREDICTED: Sorghum bicolor histone H2B.1 (LOC8078228), mRNA	sp|Q43261|H2B3_MAIZE/3.3e-70/Histone H2B.3 OS=Zea mays PE=3 SV=3	sita:101755970/4.6e-72/histone H2B.1-like; K11252 histone H2B	At5g59910/7.1e-55/[B] KOG1744 Histone H2B	Isoform10947/2.2e-20/Core histone H2A/H2B/H3/H4	cellular_component:GO:0005634//nucleus;GO:0000786//nucleosome;molecular_function:GO:0003677//DNA binding;GO:0046982//protein heterodimerization activity;
Isoform11206	141.88	127.03	180.42	197.23	114.39	151.85	347.28	286.56	184.08	169.97	313.31	171.82	XP_002445683.1/5.6e-112/60S ribosomal protein L10a isoform X2 [Sorghum bicolor] >XP_002445684.1 60S ribosomal protein L10a [Sorghum bicolor] >XP_021320831.1 60S ribosomal protein L10a [Sorghum bicolor] >XP_021320832.1 60S ribosomal protein L10a isoform X1 [Sorghum bicolor] >EES15178.1 hypothetical protein SORBI_3007G169500 [Sorghum bicolor] >EES15179.1 hypothetical protein SORBI_3007G169533 [Sorg…	XM_014805444.1/0.0/XM_014805444.1 PREDICTED: Setaria italica 60S ribosomal protein L10a-like (LOC101776271), mRNA	sp|B8B9K6|R10A_ORYSI/5.5e-112/60S ribosomal protein L10a OS=Oryza sativa subsp. indica GN=RPL10A PE=3 SV=1	sbi:8057820/8.3e-113/60S ribosomal protein L10a isoform X2; K02865 large subunit ribosomal protein L10Ae	At5g22440/1.8e-102/[J] KOG1570 60S ribosomal protein L10A	Isoform11206/1.1e-45/Ribosomal protein L1p/L10e family	biological_process:GO:0000470//maturation of LSU-rRNA;GO:0006412//translation;cellular_component:GO:0015934//large ribosomal subunit;GO:0022625//cytosolic large ribosomal subunit;molecular_function:GO:0003723//RNA binding;GO:0003735//structural constituent of ribosome;
Isoform74430	25.22	23.86	24.06	17.47	39.12	44.63	346.54	249.34	242.05	252.21	219.24	181.57	XP_004979778.1/3.8e-28/PREDICTED: protein SPIRAL1-like 2 [Setaria italica]	EU950629.1/0.0/EU950629.1 Zea mays clone 504075 mRNA sequence	sp|Q2R0W8|SP1L2_ORYSJ/6.8e-22/Protein SPIRAL1-like 2 OS=Oryza sativa subsp. japonica GN=Os11g0629400 PE=3 SV=1	sita:101784548/5.7e-29/protein SPIRAL1-like 2; K18635 protein SPIRAL1 and related proteins	NA	NA	NA
Isoform08491	249.98	225.2	214.18	250.85	234.85	236.37	346.08	356.22	233.01	225.74	297.84	215.24	XP_003559820.1/9.1e-67/PREDICTED: probable histone H2A variant 3 [Brachypodium distachyon]	FP094329.1/0.0/FP094329.1 Phyllostachys edulis cDNA clone: bphylf002g15, full insert sequence	sp|Q84MP7|H2AV3_ORYSJ/1.6e-68/Probable histone H2A variant 3 OS=Oryza sativa subsp. japonica GN=Os03g0743400 PE=2 SV=1	bdi:100840870/1.4e-67/probable histone H2A variant 3; K11251 histone H2A	At3g54560/9.4e-59/[B] KOG1757 Histone 2A	Isoform08491/1.4e-21/Core histone H2A/H2B/H3/H4	biological_process:GO:0006342//chromatin silencing;cellular_component:GO:0005634//nucleus;GO:0000790//nuclear chromatin;GO:0000786//nucleosome;molecular_function:GO:0003677//DNA binding;GO:0046982//protein heterodimerization activity;
Isoform70335	1.39	1.47	0.24	1.04	2.61	2.16	345.05	274.03	162.9	49.39	38.67	42.75	XP_004952977.1/8.9e-98/PREDICTED: high-affinity nitrate transporter-activating protein 2.1-like [Setaria italica] >KQL30301.1 hypothetical protein SETIT_018370mg [Setaria italica]	XM_002454073.2/0.0/XM_002454073.2 PREDICTED: Sorghum bicolor high-affinity nitrate transporter-activating protein 2.1 (LOC8070606), mRNA	sp|Q6ZI50|NAR21_ORYSJ/8.2e-72/High-affinity nitrate transporter-activating protein 2.1 OS=Oryza sativa subsp. japonica GN=NAR2.1 PE=1 SV=1	NA	NA	Isoform70335/1.5e-74/High-affinity nitrate transporter accessory	biological_process:GO:0010167//response to nitrate;GO:0015706//nitrate transport;cellular_component:GO:0016021//integral component of membrane;
Isoform79932	98.27	92.57	63.84	114.31	109.8	121.04	344.72	410.01	230.52	267.06	356.93	249.42	PAN27705.1/3.9e-53/hypothetical protein PAHAL_E01050 [Panicum hallii]	XM_002456551.2/0.0/XM_002456551.2 PREDICTED: Sorghum bicolor histone H4 (LOC8085439), mRNA	sp|P62785|H41_WHEAT/7.2e-52/Histone H4 variant TH011 OS=Triticum aestivum PE=3 SV=2	vvi:100244527/1.2e-51/uncharacterized LOC100244527; K11254 histone H4	CE07287/7.5e-52/[B] KOG3467 Histone H4	Isoform79932/4.6/Penicillin-binding protein N-terminus	biological_process:GO:0006334//nucleosome assembly;cellular_component:GO:0005634//nucleus;GO:0000786//nucleosome;molecular_function:GO:0003677//DNA binding;GO:0046982//protein heterodimerization activity;
Isoform00061	125.85	119.29	103.78	155.59	105.6	189.07	344.5	290.74	242.51	201.7	269.5	200.79	NP_001105490.1/5.1e-78/calmodulin [Zea mays] >NP_001105455.2 calmodulin [Zea mays] >NP_001104884.2 calmodulin [Zea mays] >XP_004961667.1 PREDICTED: calmodulin [Setaria italica] >XP_007146213.1 hypothetical protein PHAVU_006G021800g [Phaseolus vulgaris] >XP_014755014.1 PREDICTED: calmodulin [Brachypodium distachyon] >XP_020182437.1 calmodulin [Aegilops tauschii subsp. tauschii] >CAA46150.1 calmodu…	XM_002441253.2/0.0/XM_002441253.2 PREDICTED: Sorghum bicolor calmodulin (LOC8064169), mRNA	sp|P62163|CALM2_SOYBN/6.9e-80/Calmodulin-2 OS=Glycine max GN=CAM-2 PE=1 SV=2	bdi:100837560/7.6e-79/calmodulin; K02183 calmodulin	At3g43810/3.6e-79/[T] KOG0027 Calmodulin and related proteins (EF-Hand superfamily)	Isoform00061/5.2e-42/EF hand	molecular_function:GO:0005509//calcium ion binding;
Isoform59956	132.55	182.6	271.66	174.05	170.48	121.84	344.2	246.37	293.4	326.36	501.38	344.42	KQK96944.1/5.8e-109/hypothetical protein SETIT_010630mg [Setaria italica]	XM_004975338.3/0.0/XM_004975338.3 PREDICTED: Setaria italica 2,3-dimethylmalate lyase-like (LOC101764666), mRNA	sp|Q05957|PDP_DIACA/1.1e-32/Petal death protein OS=Dianthus caryophyllus GN=PDP PE=1 SV=1	NA	At2g43180/2.0e-64/[C] KOG1260 Isocitrate lyase	Isoform59956/1.1e-33/Phosphoenolpyruvate phosphomutase	molecular_function:GO:0003824//catalytic activity;
Isoform33461	149.35	166.33	146.81	263.28	166.11	164.92	343.99	269.82	179.93	169.33	317.81	178.37	KXG35979.1/2.2e-141/hypothetical protein SORBI_3002G258800 [Sorghum bicolor]	AY103834.2/0.0/AY103834.2 Zea mays PCO109701 mRNA sequence	sp|P0DKK7|RL7A2_ORYSJ/2.7e-136/60S ribosomal protein L7a-2 OS=Oryza sativa subsp. japonica GN=RPL7A-2 PE=2 SV=1	sita:101767373/4.9e-138/60S ribosomal protein L7a-like; K02936 large subunit ribosomal protein L7Ae	At3g62870/3.7e-120/[J] KOG3166 60S ribosomal protein L7A	Isoform33461/8.9e-26/Ribosomal protein L7Ae/L30e/S12e/Gadd45 family	biological_process:GO:0042254//ribosome biogenesis;cellular_component:GO:0030529//intracellular ribonucleoprotein complex;
Isoform08005	0	0	0	0.86	0.6	1.21	343.65	272.82	193.04	172.24	110.31	100.87	XP_004973667.1/1.7e-91/PREDICTED: phenylalanine/tyrosine ammonia-lyase [Setaria italica] >KQL02164.1 hypothetical protein SETIT_013348mg [Setaria italica]	KX084997.1/0.0/KX084997.1 Miscanthus x giganteus phenylalanine ammonia-lyase 1 (PAL1) mRNA, complete cds	sp|P14717|PAL1_ORYSJ/7.9e-78/Phenylalanine ammonia-lyase OS=Oryza sativa subsp. japonica GN=PAL PE=1 SV=2	sita:101780319/2.7e-91/phenylalanine/tyrosine ammonia-lyase-like; K13064 phenylalanine/tyrosine ammonia-lyase [EC:4.3.1.25]	At3g53260/7.8e-60/[Q] KOG0222 Phenylalanine and histidine ammonia-lyase	NA	biological_process:GO:0009800//cinnamic acid biosynthetic process;GO:0006559//L-phenylalanine catabolic process;cellular_component:GO:0005737//cytoplasm;molecular_function:GO:0045548//phenylalanine ammonia-lyase activity;
Isoform07707	217.54	202.2	227.99	250.31	220.99	236.34	343.3	309.35	292.32	290.02	391.9	301.76	XP_004985202.1/3.8e-168/PREDICTED: ATP synthase subunit gamma, mitochondrial [Setaria italica] >KQK91969.1 hypothetical protein SETIT_036593mg [Setaria italica]	XM_002468235.2/0.0/XM_002468235.2 PREDICTED: Sorghum bicolor ATP synthase subunit gamma, mitochondrial (LOC8085308), mRNA	sp|P26360|ATPG3_IPOBA/7.2e-140/ATP synthase subunit gamma, mitochondrial OS=Ipomoea batatas GN=ATPC PE=1 SV=2	sita:101775808/5.6e-169/ATP synthase subunit gamma, mitochondrial; K02136 F-type H+-transporting ATPase subunit gamma	At2g33040/6.4e-131/[C] KOG1531 F0F1-type ATP synthase, gamma subunit	Isoform07707/1.4e-73/ATP synthase	biological_process:GO:0015986//ATP synthesis coupled proton transport;cellular_component:GO:0045261//proton-transporting ATP synthase complex, catalytic core F(1);GO:0005753//mitochondrial proton-transporting ATP synthase complex;GO:0005618//cell wall;GO:0005730//nucleolus;GO:0009507//chloroplast;molecular_function:GO:0008270//zinc ion binding;GO:0046933//proton-transporting ATP synthase activity…
Isoform03146	134.14	130.52	135.32	234.96	143.01	172.11	343.08	294.24	183.05	145.06	282.96	148.53	PAN36107.1/4.2e-60/hypothetical protein PAHAL_F00818 [Panicum hallii]	XM_002445865.2/0.0/XM_002445865.2 PREDICTED: Sorghum bicolor 60S ribosomal protein L31 (LOC8064036), mRNA	sp|Q9M573|RL31_PERFR/3.8e-53/60S ribosomal protein L31 OS=Perilla frutescens GN=RPL31 PE=2 SV=1	sita:101773837/2.6e-59/60S ribosomal protein L31-like; K02910 large subunit ribosomal protein L31e	At5g56710/2.0e-49/[J] KOG0893 60S ribosomal protein L31	Isoform03146/1.1e-40/Ribosomal protein L31e	biological_process:GO:0002181//cytoplasmic translation;GO:0006412//translation;cellular_component:GO:0005840//ribosome;GO:0022625//cytosolic large ribosomal subunit;molecular_function:GO:0003735//structural constituent of ribosome;
Isoform00326	14.19	18.31	18.34	18.27	62.25	25.12	342.85	377.76	338.39	63.23	52.14	59.25	NA	NA	NA	NA	NA	NA	NA
Isoform50591	862.79	500.45	950.71	160.28	168.29	146.88	342.79	429.15	301.88	274.54	199.56	229.34	KQK99557.1/3.8e-64/hypothetical protein SETIT_011081mg [Setaria italica]	XM_021445782.1/0.0/XM_021445782.1 PREDICTED: Sorghum bicolor abscisic stress-ripening protein 1-like (LOC110429605), mRNA	sp|P37219|ASR2_SOLLC/1.7e-29/Abscisic stress-ripening protein 2 OS=Solanum lycopersicum GN=ASR2 PE=4 SV=1	NA	NA	Isoform50591/0.062/Predicted membrane protein (DUF2207)	NA
Isoform07955	137.48	118.56	125.91	149.41	139.16	153.8	342.32	307.8	252.93	232.29	322.84	234.38	XP_004953645.1/4.6e-118/PREDICTED: ATP synthase subunit O, mitochondrial [Setaria italica] >KQL31173.1 hypothetical protein SETIT_018247mg [Setaria italica]	XM_002452622.2/0.0/XM_002452622.2 PREDICTED: Sorghum bicolor ATP synthase subunit O, mitochondrial (LOC8071801), mRNA	sp|P22778|ATPO_IPOBA/8.9e-66/ATP synthase subunit O, mitochondrial OS=Ipomoea batatas PE=1 SV=1	sita:101766276/6.8e-119/ATP synthase subunit O, mitochondrial; K02137 F-type H+-transporting ATPase subunit O	At5g13450/7.4e-55/[C] KOG1662 Mitochondrial F1F0-ATP synthase, subunit OSCP/ATP5	Isoform07955/6.4e-43/ATP synthase delta (OSCP) subunit	biological_process:GO:0015986//ATP synthesis coupled proton transport;cellular_component:GO:0005753//mitochondrial proton-transporting ATP synthase complex;GO:0005886//plasma membrane;GO:0009507//chloroplast;molecular_function:GO:0008270//zinc ion binding;GO:0046933//proton-transporting ATP synthase activity, rotational mechanism;GO:0050897//cobalt ion binding;
Isoform07028	24.23	93.46	0	632.51	427.72	695.62	342.06	146.2	229.7	323.65	293.51	256.48	BAS99152.1/5.0e-55/Os06g0681400, partial [Oryza sativa Japonica Group]	XM_021448517.1/0.0/XM_021448517.1 PREDICTED: Sorghum bicolor polyubiquitin (LOC110430698), transcript variant X1, mRNA	sp|P69309|UBIQP_AVEFA/3.1e-57/Polyubiquitin OS=Avena fatua PE=2 SV=2	ats:109747267/7.4e-56/LOC109747267; polyubiquitin-like; K08770 ubiquitin C	At5g20620/2.7e-56/[OR] KOG0001 Ubiquitin and ubiquitin-like proteins	Isoform07028/2.5e-48/Ubiquitin family	NA
Isoform71778	48.71	124.24	75.87	140.3	93.95	55.89	341.96	292.99	336.92	345.59	357.47	442.12	PAN49838.1/2.4e-35/hypothetical protein PAHAL_D02369 [Panicum hallii]	AF325719.1/0.0/AF325719.1 Pennisetum ciliare calmodulin-like protein mRNA, complete cds	sp|Q10LX4|CML27_ORYSJ/1.5e-34/Probable calcium-binding protein CML27 OS=Oryza sativa subsp. japonica GN=CML27 PE=2 SV=1	sita:101770281/6.6e-35/probable calcium-binding protein CML27; K13448 calcium-binding protein CML	At5g44460/2.6e-21/[T] KOG0027 Calmodulin and related proteins (EF-Hand superfamily)	Isoform71778/0.025/Pentatricopeptide repeat domain	NA
Isoform13743	106.75	120.92	126.51	172.95	90.57	98.89	341.87	326.86	177.04	153.63	303.23	170.16	XP_002454974.2/1.7e-97/60S ribosomal protein L11 [Sorghum bicolor]	XM_002454929.2/0.0/XM_002454929.2 PREDICTED: Sorghum bicolor 60S ribosomal protein L11 (LOC8084319), mRNA	sp|Q0DK10|RL11_ORYSJ/1.5e-98/60S ribosomal protein L11 OS=Oryza sativa subsp. japonica GN=RPL11 PE=2 SV=1	sbi:8084319/2.6e-98/60S ribosomal protein L11; K02868 large subunit ribosomal protein L11e	At3g58700/2.0e-93/[J] KOG0397 60S ribosomal protein L11	Isoform13743/6.9e-21/Ribosomal protein L5	biological_process:GO:0000027//ribosomal large subunit assembly;GO:0006412//translation;cellular_component:GO:0005840//ribosome;GO:0022625//cytosolic large ribosomal subunit;molecular_function:GO:0003723//RNA binding;GO:0003735//structural constituent of ribosome;
Isoform33976	276.35	278.64	166.3	295.69	243.98	251.57	341.4	252.78	226.94	185.67	287.94	184.43	XP_004952591.1/8.3e-84/PREDICTED: cytochrome b-c1 complex subunit Rieske, mitochondrial-like [Setaria italica] >KQL29817.1 hypothetical protein SETIT_018065mg [Setaria italica]	XM_002446317.2/0.0/XM_002446317.2 PREDICTED: Sorghum bicolor cytochrome b-c1 complex subunit Rieske, mitochondrial (LOC8072038), mRNA	sp|P49727|UCRI_MAIZE/1.9e-85/Cytochrome b-c1 complex subunit Rieske, mitochondrial OS=Zea mays PE=2 SV=1	sita:101757866/1.2e-84/cytochrome b-c1 complex subunit Rieske, mitochondrial-like; K00411 ubiquinol-cytochrome c reductase iron-sulfur subunit [EC:1.10.2.2]	At5g13430/1.3e-79/[C] KOG1671 Ubiquinol cytochrome c reductase, subunit RIP1	Isoform33976/1.2e-12/Rieske [2Fe-2S] domain	cellular_component:GO:0005743//mitochondrial inner membrane;GO:0016021//integral component of membrane;GO:0070469//respiratory chain;molecular_function:GO:0051537//2 iron, 2 sulfur cluster binding;GO:0008121//ubiquinol-cytochrome-c reductase activity;
Isoform09827	177.42	160.75	239.41	254.76	235.76	351.87	341.12	316.42	238.09	224.76	276.04	238.98	XP_004984542.1/9.6e-69/PREDICTED: 14 kDa zinc-binding protein [Setaria italica] >KQK91095.1 hypothetical protein SETIT_038024mg [Setaria italica]	XM_002467895.2/0.0/XM_002467895.2 PREDICTED: Sorghum bicolor 14 kDa zinc-binding protein (LOC8055904), mRNA	sp|P42856|ZB14_MAIZE/6.3e-65/14 kDa zinc-binding protein OS=Zea mays GN=ZBP14 PE=1 SV=1	sita:101754589/1.4e-69/14 kDa zinc-binding protein; K02503 histidine triad (HIT) family protein	At3g56490/2.9e-60/[T] KOG3275 Zinc-binding protein of the histidine triad (HIT) family	Isoform09827/1.1e-30/HIT domain	molecular_function:GO:0003824//catalytic activity;
Isoform72877	35.12	61.58	84.57	82.67	66.24	55.88	341.08	310.36	289.84	296.87	293.34	360.18	PAN49838.1/7.6e-39/hypothetical protein PAHAL_D02369 [Panicum hallii]	AF325719.1/0.0/AF325719.1 Pennisetum ciliare calmodulin-like protein mRNA, complete cds	sp|Q10LX4|CML27_ORYSJ/1.3e-35/Probable calcium-binding protein CML27 OS=Oryza sativa subsp. japonica GN=CML27 PE=2 SV=1	sita:101770281/2.1e-38/probable calcium-binding protein CML27; K13448 calcium-binding protein CML	At5g44460/5.6e-21/[T] KOG0027 Calmodulin and related proteins (EF-Hand superfamily)	NA	NA
Isoform04477	0	1.31	0	0	0	0	340.92	290.15	160.55	176.78	297.06	176.76	KQJ84203.1/5.4e-52/hypothetical protein BRADI_5g19360 [Brachypodium distachyon]	XM_008670766.2/0.0/XM_008670766.2 PREDICTED: Zea mays histone H4 (LOC103646028), mRNA	sp|P0CG89|H4_SOYBN/5.3e-52/Histone H4 OS=Glycine max PE=3 SV=1	zma:103633139/8.9e-52/histone H4; K11254 histone H4	At1g07660/1.2e-51/[B] KOG3467 Histone H4	Isoform04477/7.2/Family of unknown function (DUF566)	NA
Isoform35279	158.87	179.67	169.65	321.48	194.95	198.51	340.77	328.63	185.76	176.54	327.44	161.42	XP_004953910.1/1.5e-113/PREDICTED: 40S ribosomal protein S8 [Setaria italica] >KQL31437.1 hypothetical protein SETIT_018294mg [Setaria italica]	XM_002452540.2/0.0/XM_002452540.2 PREDICTED: Sorghum bicolor 40S ribosomal protein S8 (LOC8068608), mRNA	sp|Q08069|RS8_MAIZE/2.7e-112/40S ribosomal protein S8 OS=Zea mays GN=RPS8 PE=2 SV=2	sita:101766685/2.2e-114/40S ribosomal protein S8; K02995 small subunit ribosomal protein S8e	At5g20290/2.4e-103/[J] KOG3283 40S ribosomal protein S8	Isoform35279/3.7e-59/Ribosomal protein S8e	biological_process:GO:0000462//maturation of SSU-rRNA from tricistronic rRNA transcript (SSU-rRNA, 5.8S rRNA, LSU-rRNA);GO:0006412//translation;cellular_component:GO:0005840//ribosome;GO:0022627//cytosolic small ribosomal subunit;molecular_function:GO:0003735//structural constituent of ribosome;
Isoform03238	164.88	205.78	173.4	331.21	186.82	186.21	340.69	255.16	150.44	144.88	281.22	135.59	XP_004981725.1/9.9e-111/PREDICTED: 60S ribosomal protein L13a-4 [Setaria italica] >KQK87048.1 hypothetical protein SETIT_037535mg [Setaria italica]	XM_002466386.2/0.0/XM_002466386.2 PREDICTED: Sorghum bicolor 60S ribosomal protein L13a-4 (LOC8085922), mRNA	sp|Q9FKC0|R13A4_ARATH/3.8e-99/60S ribosomal protein L13a-4 OS=Arabidopsis thaliana GN=RPL13AD PE=2 SV=1	sita:101782400/1.5e-111/60S ribosomal protein L13a-4; K02872 large subunit ribosomal protein L13Ae	At5g48760/8.9e-99/[J] KOG3204 60S ribosomal protein L13a	Isoform03238/4.7e-10/Ribosomal protein L13	biological_process:GO:0006412//translation;cellular_component:GO:0015934//large ribosomal subunit;molecular_function:GO:0003735//structural constituent of ribosome;
Isoform04124	7.53	10.51	18	94.81	26.18	15.15	339.75	335.08	371.5	272.57	260.37	159.09	XP_004953172.1/3.3e-90/PREDICTED: aquaporin PIP2-4 [Setaria italica] >KQL30587.1 hypothetical protein SETIT_017990mg [Setaria italica]	BT063385.1/0.0/BT063385.1 Zea mays full-length cDNA clone ZM_BFc0058M08 mRNA, complete cds	sp|Q9ATM6|PIP24_MAIZE/6.5e-91/Aquaporin PIP2-4 OS=Zea mays GN=PIP2-4 PE=1 SV=1	sita:101753029/4.9e-91/aquaporin PIP2-4; K09872 aquaporin PIP	At3g53420/5.4e-80/[G] KOG0223 Aquaporin (major intrinsic protein family)	Isoform04124/2.9e-53/Major intrinsic protein	cellular_component:GO:0016021//integral component of membrane;GO:0005886//plasma membrane;molecular_function:GO:0015250//water channel activity;GO:0005215//transporter activity;
Isoform14717	279.95	303.56	314.04	423.75	421.01	448.2	339.75	338.87	305.9	260.42	229.28	275.84	OEL28790.1/1.7e-61/Tyrosyl-DNA phosphodiesterase 1 [Dichanthelium oligosanthes]	XM_021454222.1/0.0/XM_021454222.1 PREDICTED: Sorghum bicolor protein translation factor SUI1 homolog (LOC110432939), mRNA	sp|A6MZM2|SUI1_ORYSI/8.3e-61/Protein translation factor SUI1 homolog OS=Oryza sativa subsp. indica GN=GOS2 PE=2 SV=1	dosa:Os07t0529800-01/2.0e-59/Os07g0529800; Protein translation factor SUI1 homolog (GOS2 protein).; K03113 translation initiation factor 1	At1g54290/2.8e-51/[J] KOG1770 Translation initiation factor 1 (eIF-1/SUI1)	Isoform14717/5.4e-26/Translation initiation factor SUI1	biological_process:GO:0006417//regulation of translation;molecular_function:GO:0003743//translation initiation factor activity;
Isoform75625	474.56	330.18	268.32	127.56	201.64	318.01	339.66	355.74	327.55	189.44	151.08	231.14	XP_004960278.1/8.2e-178/PREDICTED: 1-aminocyclopropane-1-carboxylate oxidase-like [Setaria italica] >KQL13050.1 hypothetical protein SETIT_022728mg [Setaria italica]	XM_004960221.3/0.0/XM_004960221.3 PREDICTED: Setaria italica 1-aminocyclopropane-1-carboxylate oxidase-like (LOC101780769), mRNA	sp|Q9FR99|ACCO_MUSAC/3.1e-129/1-aminocyclopropane-1-carboxylate oxidase OS=Musa acuminata GN=MAO1B PE=3 SV=1	sita:101780769/1.2e-178/1-aminocyclopropane-1-carboxylate oxidase-like; K05933 aminocyclopropanecarboxylate oxidase [EC:1.14.17.4]	At1g77330/1.2e-107/[QR] KOG0143 Iron/ascorbate family oxidoreductases	Isoform75625/2.9e-26/2OG-Fe(II) oxygenase superfamily	molecular_function:GO:0046872//metal ion binding;GO:0016491//oxidoreductase activity;
Isoform00037	222.38	224.76	135.48	547.53	308.97	370.98	339.17	235.08	145.06	126.95	249.41	138.26	OQU90753.1/2.2e-30/hypothetical protein SORBI_3001G039400 [Sorghum bicolor]	XM_002441217.2/0.0/XM_002441217.2 PREDICTED: Sorghum bicolor 40S ribosomal protein S26 (LOC8076999), mRNA	sp|P49216|RS26_ORYSJ/2.2e-32/40S ribosomal protein S26 OS=Oryza sativa subsp. japonica GN=RPS26 PE=2 SV=2	sita:101774286/5.5e-31/40S ribosomal protein S26; K02976 small subunit ribosomal protein S26e	At3g56340/5.6e-26/[J] KOG1768 40s ribosomal protein S26	Isoform00037/2.9e-30/Ribosomal protein S26e	biological_process:GO:0006412//translation;cellular_component:GO:0022627//cytosolic small ribosomal subunit;molecular_function:GO:0003729//mRNA binding;GO:0003735//structural constituent of ribosome;
Isoform09611	129.64	126.81	115.37	373.76	146.66	58.52	339.11	453.87	526.4	350.53	351.06	276.44	XP_004985722.1/1.1e-84/PREDICTED: aquaporin TIP1-1 [Setaria italica] >KQK92594.1 hypothetical protein SETIT_037174mg [Setaria italica]	KU532914.1/0.0/KU532914.1 Cenchrus americanus TIP1;1 (TIP1;1) mRNA, complete cds	sp|P50156|TIP11_ORYSJ/1.2e-83/Probable aquaporin TIP1-1 OS=Oryza sativa subsp. japonica GN=TIP1-1 PE=2 SV=1	sita:101767863/1.7e-85/aquaporin TIP1-1; K09873 aquaporin TIP	At2g36830/8.2e-67/[G] KOG0223 Aquaporin (major intrinsic protein family)	Isoform09611/5.4e-45/Major intrinsic protein	biological_process:GO:0034220//ion transmembrane transport;cellular_component:GO:0009705//plant-type vacuole membrane;GO:0042807//central vacuole;GO:0005887//integral component of plasma membrane;GO:0016021//integral component of membrane;molecular_function:GO:0015250//water channel activity;GO:0005215//transporter activity;
Isoform01127	41.51	35.57	129.33	494.9	406.09	482.56	338.28	497.29	397.65	905.57	861.74	1085.48	KQL16334.1/2.5e-28/hypothetical protein SETIT_023911mg [Setaria italica] >KQL16335.1 hypothetical protein SETIT_023911mg [Setaria italica]	NA	sp|P01053|ICI2_HORVU/7.1e-12/Subtilisin-chymotrypsin inhibitor-2A OS=Hordeum vulgare PE=1 SV=2	NA	NA	NA	NA
Isoform09228	411.93	418.04	303.24	490.66	407.66	487.66	338.14	358.54	305.87	240.61	235.97	216.44	XP_004951176.1/1.1e-87/PREDICTED: SKP1-like protein 1A [Setaria italica] >KQL27690.1 hypothetical protein SETIT_018518mg [Setaria italica]	XM_003573438.3/0.0/XM_003573438.3 PREDICTED: Brachypodium distachyon SKP1-like protein 1A (LOC100843377), mRNA	sp|Q9FHW7|SKP1B_ARATH/1.3e-69/SKP1-like protein 1B OS=Arabidopsis thaliana GN=SKP1B PE=1 SV=1	sita:101756927/1.6e-88/SKP1-like protein 1A; K03094 S-phase kinase-associated protein 1	At5g42190/3.1e-69/[O] KOG1724 SCF ubiquitin ligase, Skp1 component	Isoform09228/1.6e-31/Skp1 family, dimerisation domain	biological_process:GO:0006511//ubiquitin-dependent protein catabolic process;
Isoform12031	214.63	235.12	240.95	604.93	329.6	363.77	337.98	285.23	158.36	137.49	282.96	157.35	BAS82209.1/1.2e-76/Os03g0139100, partial [Oryza sativa Japonica Group]	XM_002468498.2/0.0/XM_002468498.2 PREDICTED: Sorghum bicolor 60S ribosomal protein L23 (LOC8085517), mRNA	sp|P49690|RL23_ARATH/7.7e-76/60S ribosomal protein L23 OS=Arabidopsis thaliana GN=RPL23A PE=2 SV=3	dosa:Os03t0139100-00/1.8e-77/Os03g0139100; Similar to Ribosomal Pr 117 (Fragment).; K02894 large subunit ribosomal protein L23e	At2g33370/1.8e-75/[J] KOG0901 60S ribosomal protein L14/L17/L23	Isoform12031/4.2e-35/Ribosomal protein L14p/L23e	biological_process:GO:0006412//translation;cellular_component:GO:0005840//ribosome;GO:0022625//cytosolic large ribosomal subunit;molecular_function:GO:0003735//structural constituent of ribosome;GO:0070180//large ribosomal subunit rRNA binding;
Isoform54783	58.5	78.8	62.54	162.92	69.17	59.99	337.4	278.22	151.44	119.27	265.42	127.39	XP_002463225.1/6.0e-103/40S ribosomal protein S9-2 [Sorghum bicolor] >OQU90309.1 hypothetical protein SORBI_3002G384700 [Sorghum bicolor]	XM_002463184.2/0.0/XM_002463184.2 PREDICTED: Sorghum bicolor 40S ribosomal protein S9-2 (LOC8063511), mRNA	sp|Q9FLF0|RS92_ARATH/3.8e-94/40S ribosomal protein S9-2 OS=Arabidopsis thaliana GN=RPS9C PE=1 SV=1	sbi:8063507/9.0e-104/40S ribosomal protein S9-2; K02997 small subunit ribosomal protein S9e	At5g39850/9.0e-94/[J] KOG3301 Ribosomal protein S4	Isoform54783/3.7e-12/S4 domain	biological_process:GO:0006412//translation;GO:0045903//positive regulation of translational fidelity;cellular_component:GO:0022627//cytosolic small ribosomal subunit;GO:0015935//small ribosomal subunit;molecular_function:GO:0003735//structural constituent of ribosome;GO:0019843//rRNA binding;
Isoform06844	218.43	253.66	288.02	342.11	254.38	302.69	337.27	346.06	272.31	256.88	319	267.81	BAB90396.1/2.1e-101/ADP-ribosylation factor [Oryza sativa Japonica Group]	XM_002466175.2/0.0/XM_002466175.2 PREDICTED: Sorghum bicolor ADP-ribosylation factor (LOC8057077), mRNA	sp|Q06396|ARF1_ORYSJ/3.0e-100/ADP-ribosylation factor 1 OS=Oryza sativa subsp. japonica GN=Os01g0813400 PE=2 SV=3	bdi:104582887/6.5e-100/ADP-ribosylation factor 2; K07937 ADP-ribosylation factor 1	At5g14670/2.6e-99/[U] KOG0070 GTP-binding ADP-ribosylation factor Arf1	Isoform06844/1.1e-79/ADP-ribosylation factor family	NA
Isoform08891	461.06	418.45	393.29	838.19	906.08	1018.35	336.41	296.04	246.75	314.94	321.87	290.48	PAN23561.1/1.1e-58/hypothetical protein PAHAL_D01070 [Panicum hallii]	AY596572.1/0.0/AY596572.1 Saccharum officinarum clone SCCCLR2C02E05, complete sequence	NA	NA	NA	Isoform08891/4.1/Hepatitis C virus core protein	cellular_component:GO:0016021//integral component of membrane;
Isoform85248	140.05	149.9	54.17	662.39	488.24	613.54	336.22	170.38	155.14	353.19	332.83	370.89	PAN33423.1/1.8e-73/hypothetical protein PAHAL_F00097 [Panicum hallii]	DQ916830.1/0.0/DQ916830.1 Setaria italica 3-phosphoglyceraldehyde dehydrogenase-like mRNA, complete sequence	sp|Q09054|G3PC2_MAIZE/5.9e-74/Glyceraldehyde-3-phosphate dehydrogenase 2, cytosolic OS=Zea mays GN=GAPC2 PE=2 SV=1	sita:101768835/8.4e-73/glyceraldehyde-3-phosphate dehydrogenase 2, cytosolic; K00134 glyceraldehyde 3-phosphate dehydrogenase [EC:1.2.1.12]	At3g04120/1.1e-65/[G] KOG0657 Glyceraldehyde 3-phosphate dehydrogenase	Isoform85248/1.2e-52/Glyceraldehyde 3-phosphate dehydrogenase, C-terminal domain	biological_process:GO:0006006//glucose metabolic process;molecular_function:GO:0016620//oxidoreductase activity, acting on the aldehyde or oxo group of donors, NAD or NADP as acceptor;GO:0050661//NADP binding;GO:0051287//NAD binding;
Isoform23720	0	0	0	0	0	0	334.38	354.03	420.39	46.05	12.46	24.14	KQL13642.1/1.5e-170/hypothetical protein SETIT_024975mg [Setaria italica]	BT016779.1/0.0/BT016779.1 Zea mays clone Contig612 mRNA sequence	sp|Q40062|IDS3_HORVU/4.7e-145/2'-deoxymugineic-acid 2'-dioxygenase OS=Hordeum vulgare GN=IDS3 PE=1 SV=3	sita:101760942/1.6e-134/2'-deoxymugineic-acid 2'-dioxygenase-like; K18054 2'-deoxymugineic-acid 2'-dioxygenase / mugineic-acid 3-dioxygenase [EC:1.14.11.24 1.14.11.25]	At4g10490/2.0e-53/[QR] KOG0143 Iron/ascorbate family oxidoreductases	Isoform23720/7.7e-21/2OG-Fe(II) oxygenase superfamily	molecular_function:GO:0046872//metal ion binding;GO:0016491//oxidoreductase activity;
Isoform08118	148.85	144.87	132.44	141.74	158.71	195.41	334.37	334.18	275.5	210.61	241.09	198.26	XP_004961845.1/4.6e-93/PREDICTED: ubiquitin-conjugating enzyme E2 7 [Setaria italica] >KQL15164.1 hypothetical protein SETIT_023460mg [Setaria italica] >OEL19057.1 Ubiquitin-conjugating enzyme E2 7 [Dichanthelium oligosanthes] >PAN19117.1 hypothetical protein PAHAL_C02712 [Panicum hallii]	XM_021447877.1/0.0/XM_021447877.1 PREDICTED: Sorghum bicolor ubiquitin-conjugating enzyme E2 7 (LOC110430329), mRNA	sp|Q42540|UBC7_ARATH/3.8e-84/Ubiquitin-conjugating enzyme E2 7 OS=Arabidopsis thaliana GN=UBC7 PE=1 SV=1	sita:101784150/6.8e-94/ubiquitin-conjugating enzyme E2 7; K10575 ubiquitin-conjugating enzyme E2 G1 [EC:2.3.2.23]	At3g46460/3.8e-82/[O] KOG0425 Ubiquitin-protein ligase	Isoform08118/3.9e-53/Ubiquitin-conjugating enzyme	biological_process:GO:0006511//ubiquitin-dependent protein catabolic process;GO:0000209//protein polyubiquitination;cellular_component:GO:0005737//cytoplasm;molecular_function:GO:0061630//ubiquitin protein ligase activity;GO:0005524//ATP binding;GO:0031625//ubiquitin protein ligase binding;
Isoform08249	122.14	125.9	152.61	131.92	103.07	66.81	333.24	241.98	213.48	174.7	302.96	152.98	XP_020393173.1/7.8e-218/ADP,ATP carrier protein 1, mitochondrial isoform X1 [Zea mays]	XM_021458243.1/0.0/XM_021458243.1 PREDICTED: Sorghum bicolor ADP,ATP carrier protein 2, mitochondrial (LOC110434362), mRNA	sp|P12857|ADT2_MAIZE/7.4e-213/ADP,ATP carrier protein 2, mitochondrial OS=Zea mays GN=ANT2 PE=2 SV=2	sita:101755180/6.4e-217/ADP, ATP carrier protein 2, mitochondrial; K05863 solute carrier family 25 (mitochondrial adenine nucleotide translocator), member 4/5/6/31	At3g08580/8.1e-170/[C] KOG0749 Mitochondrial ADP/ATP carrier proteins	Isoform08249/1.2e-68/Mitochondrial carrier protein	biological_process:GO:0055085//transmembrane transport;cellular_component:GO:0005743//mitochondrial inner membrane;GO:0016021//integral component of membrane;molecular_function:GO:0005215//transporter activity;
Isoform01926	36.54	42.11	25.2	21.36	24.92	15.68	333.02	319.97	317.53	255.57	249.26	225.11	OEL30981.1/3.9e-143/Fructokinase-2, partial [Dichanthelium oligosanthes]	XM_006658993.2/0.0/XM_006658993.2 PREDICTED: Oryza brachyantha fructokinase-2 (LOC102717270), mRNA	sp|Q0J8G4|SCRK2_ORYSJ/3.2e-137/Fructokinase-2 OS=Oryza sativa subsp. japonica GN=FRK2 PE=1 SV=1	sita:101761142/1.4e-142/fructokinase-2; K00847 fructokinase [EC:2.7.1.4]	At4g10260/1.0e-106/[G] KOG2855 Ribokinase	Isoform01926/2.8e-53/pfkB family carbohydrate kinase	molecular_function:GO:0016773//phosphotransferase activity, alcohol group as acceptor;
Isoform05195	234.74	167.78	149.49	379.32	322.57	433.81	332.07	481.33	452.55	307.03	341.46	326.07	XP_004970285.1/1.7e-58/PREDICTED: cystatin-1-like [Setaria italica] >KQL07369.1 hypothetical protein SETIT_003312mg [Setaria italica] >KQL07370.1 hypothetical protein SETIT_003312mg [Setaria italica]	AB037156.1/0.0/AB037156.1 Coix lacryma-jobi mRNA for cystatin, complete cds	sp|P31726|CYT1_MAIZE/3.6e-45/Cystatin-1 OS=Zea mays GN=RAMDAZC7 PE=2 SV=1	sita:101764085/2.6e-59/cystatin-1-like; K13899 cystatin-C	At3g12490/8.8e-26/[O] LSE0450 A Cysteine proteinase inhibitor B (cystatin B)	Isoform05195/2.8e-26/Aspartic acid proteinase inhibitor	molecular_function:GO:0004869//cysteine-type endopeptidase inhibitor activity;
Isoform00802	3.38	2.05	5.16	9.87	20.13	20.24	331.89	581.41	536.75	393.38	281.05	369.96	NA	NA	NA	NA	NA	Isoform00802/7.8e-06/Phage minor structural protein GP20	NA
Isoform07631	175.54	169.11	156.36	300.58	186.2	231.9	331.67	303.84	163.1	147.76	284.46	158.75	KZV16023.1/7.4e-72/hypothetical protein F511_14389 [Dorcoceras hygrometricum]	DQ244666.1/0.0/DQ244666.1 Zea mays clone 9960 mRNA sequence	sp|P42798|R15A1_ARATH/3.6e-71/40S ribosomal protein S15a-1 OS=Arabidopsis thaliana GN=RPS15AA PE=2 SV=2	sita:101779146/1.3e-70/40S ribosomal protein S15a-1; K02957 small subunit ribosomal protein S15Ae	At1g07770/8.3e-71/[J] KOG1754 40S ribosomal protein S15/S22	Isoform07631/5e-22/Ribosomal protein S8	biological_process:GO:0006412//translation;cellular_component:GO:0005840//ribosome;molecular_function:GO:0003735//structural constituent of ribosome;
Isoform11318	166.93	171.91	178.87	232.39	179.24	175.54	331.15	271.18	178.41	156.23	287.72	171.73	PAN40485.1/9.8e-101/hypothetical protein PAHAL_G02586 [Panicum hallii]	FP094271.1/0.0/FP094271.1 Phyllostachys edulis cDNA clone: bphyem102g18, full insert sequence	sp|Q9SRX2|RL191_ARATH/1.0e-86/60S ribosomal protein L19-1 OS=Arabidopsis thaliana GN=RPL19A PE=2 SV=1	sita:101765261/4.7e-100/60S ribosomal protein L19-1-like; K02885 large subunit ribosomal protein L19e	At1g02780/2.4e-86/[J] KOG1696 60s ribosomal protein L19	Isoform11318/9.9e-67/Ribosomal protein L19e	biological_process:GO:0006412//translation;cellular_component:GO:0022625//cytosolic large ribosomal subunit;molecular_function:GO:0003723//RNA binding;GO:0003735//structural constituent of ribosome;
Isoform01366	159.76	224.23	122.95	617.04	435.16	1027.18	331.01	319.07	261.48	260.74	186.27	282.26	BAG70355.1/1.3e-26/cadmium tolerant 1 [Echinochloa caudata]	AB426477.1/0.0/AB426477.1 Echinochloa caudata EcCDT1 mRNA for cadmium tolerant 1, complete cds	NA	NA	NA	NA	NA
Isoform21205	80.73	102.33	82.03	146.6	125.16	123.43	330.56	370.68	371.74	148.35	153.51	167.45	PAN21615.1/1.7e-94/hypothetical protein PAHAL_C04525 [Panicum hallii]	XM_002443414.2/0.0/XM_002443414.2 PREDICTED: Sorghum bicolor adenine phosphoribosyltransferase 1 (LOC8074301), mRNA	sp|Q43199|APT1_WHEAT/7.7e-84/Adenine phosphoribosyltransferase 1 OS=Triticum aestivum GN=APT1 PE=2 SV=1	sita:101775105/2.5e-95/adenine phosphoribosyltransferase 1; K00759 adenine phosphoribosyltransferase [EC:2.4.2.7]	At1g27450/4.3e-77/[F] KOG1712 Adenine phosphoribosyl transferases	Isoform21205/3.6e-20/Phosphoribosyl transferase domain	biological_process:GO:0007623//circadian rhythm;GO:0009690//cytokinin metabolic process;GO:0009116//nucleoside metabolic process;GO:0046686//response to cadmium ion;GO:0006168//adenine salvage;cellular_component:GO:0005737//cytoplasm;GO:0009505//plant-type cell wall;GO:0005829//cytosol;GO:0005794//Golgi apparatus;GO:0005886//plasma membrane;GO:0009570//chloroplast stroma;molecular_function:GO:000…
Isoform40743	132.13	239.91	175.35	509.3	312.36	403.06	329.91	273.44	165.42	131.35	283.21	126.69	XP_015698782.1/4.5e-21/PREDICTED: uncharacterized protein LOC107305465 [Oryza brachyantha]	XM_015843296.1/0.0/XM_015843296.1 PREDICTED: Oryza brachyantha uncharacterized LOC107305465 (LOC107305465), mRNA	sp|Q09020|PR4_PHAVU/2.9e-17/Wound-induced basic protein OS=Phaseolus vulgaris GN=PR4 PE=2 SV=1	NA	NA	NA	NA
Isoform06548	151.62	165.9	213.26	316.81	163.68	190.11	329.22	251.94	162.36	147.39	292.56	155.88	XP_002445683.1/3.8e-111/60S ribosomal protein L10a isoform X2 [Sorghum bicolor] >XP_002445684.1 60S ribosomal protein L10a [Sorghum bicolor] >XP_021320831.1 60S ribosomal protein L10a [Sorghum bicolor] >XP_021320832.1 60S ribosomal protein L10a isoform X1 [Sorghum bicolor] >EES15178.1 hypothetical protein SORBI_3007G169500 [Sorghum bicolor] >EES15179.1 hypothetical protein SORBI_3007G169533 [Sorg…	XM_014805444.1/0.0/XM_014805444.1 PREDICTED: Setaria italica 60S ribosomal protein L10a-like (LOC101776271), mRNA	sp|B8B9K6|R10A_ORYSI/5.8e-112/60S ribosomal protein L10a OS=Oryza sativa subsp. indica GN=RPL10A PE=3 SV=1	sbi:110437055/5.7e-112/60S ribosomal protein L10a; K02865 large subunit ribosomal protein L10Ae	At5g22440/2.0e-102/[J] KOG1570 60S ribosomal protein L10A	Isoform06548/1e-45/Ribosomal protein L1p/L10e family	biological_process:GO:0000470//maturation of LSU-rRNA;GO:0006412//translation;cellular_component:GO:0015934//large ribosomal subunit;GO:0022625//cytosolic large ribosomal subunit;molecular_function:GO:0003723//RNA binding;GO:0003735//structural constituent of ribosome;
Isoform35775	123.98	135.62	141.25	213.27	140.41	180.42	328.33	296.13	156.01	132.1	223.03	121.89	XP_004975577.1/1.6e-77/PREDICTED: 40S ribosomal protein S14-like [Setaria italica] >KQK97192.1 hypothetical protein SETIT_011241mg [Setaria italica]	FP092084.1/0.0/FP092084.1 Phyllostachys edulis cDNA clone: bphyst016g21, full insert sequence	sp|P19951|RS142_MAIZE/6.1e-77/40S ribosomal protein S14 OS=Zea mays PE=3 SV=1	sita:101769271/2.4e-78/40S ribosomal protein S14-like; K02955 small subunit ribosomal protein S14e	At3g52580/6.6e-74/[J] KOG0407 40S ribosomal protein S14	Isoform35775/1.1e-47/Ribosomal protein S11	biological_process:GO:0006412//translation;cellular_component:GO:0005840//ribosome;molecular_function:GO:0003735//structural constituent of ribosome;
Isoform74693	106.48	131.62	212.21	164.33	132	160.62	328.02	282.8	157.97	123.04	292.27	157.28	KQL03469.1/1.7e-29/hypothetical protein SETIT_004351mg, partial [Setaria italica]	FP101843.1/0.0/FP101843.1 Phyllostachys edulis cDNA clone: bphyst021a12, full insert sequence	sp|Q9M7X7|RL291_ARATH/7.0e-20/60S ribosomal protein L29-1 OS=Arabidopsis thaliana GN=RPL29A PE=1 SV=1	sbi:8061891/1.9e-25/60S ribosomal protein L29-1; K02905 large subunit ribosomal protein L29e	At3g06700/1.6e-19/[J] KOG3504 60S ribosomal protein L29	NA	biological_process:GO:0002181//cytoplasmic translation;cellular_component:GO:0022625//cytosolic large ribosomal subunit;molecular_function:GO:0003735//structural constituent of ribosome;
[truncated: 52,997 more rows]

## Sheet: Supplementary Table S5
Supplementary Table S5. All differentially expressed unigenes in at least one tissues (leaves or roots) of elephant grass under Pi starvation.
[truncated: 4,173 more rows]

[truncated: 18 more sheets: Supplementary Table S6, Supplementary Table S7, Supplementary Table S8, Supplementary Table S9, Supplementary Table S10, Supplementary Table S11, Supplementary Table S12, Supplementary Table S13, Supplementary Table S14, Supplementary Table S15, Supplementary Table S16, Supplementary Table S17, Supplementary Table S18, Supplementary Table S19, Supplementary Table S20, Supplementary Table S21, Supplementary Table S22, Supplementary Table S23]
